# Supplementary material for: Drug-drug interaction and acute kidney injury development: A correlation-based network analysis
Source: PLoS One. 2023 Jan 6;18(1):e0279928. doi: 10.1371/journal.pone.0279928 (PMC9821414; doi:10.1371/journal.pone.0279928)
Supplement: S1 File — (CSV) [file pone.0279928.s003.csv]

Age (In Years)	ICU_Length_of_Stay	ICU_Discharge_Status	Hospital_Length_of_Stay	Hospital_Discharge_Status	ApsSAS_1hr	Apache3_ScoreSAS_1hr	Pred_Hosp_Death_AP4_SAS_1hr	Pred_ICU_Los_AP4_SAS_1hr	Pred_Hosp_Death_MPM_3_1hr	SAPS_III_1hr	Pred_Hosp_Death_SAPS_III_1hr	ApsAP_24hr	Apache3_ScoreAP_24hr	ApsSAS_24hr	Apache3_ScoreSAS_24hr	Pred_Hosp_Death_AP3_AP_24hr	Pred_Hosp_Death_AP4_SAS_24hr	Pred_Hosp_Death_AP4_AP_24hr	Pred_Icu_Los_AP3_AP_24hr	Pred_ICU_Los_AP4_SAS_24hr	Pred_Icu_Los_AP4_AP_24hr	Pred_Vent_Days	Invasive_Vent_Use	Invasive_Vent_Days	Noninvasive_Vent_Use	Noninvasive_Vent_Days	Vent_Days	Vent_Days_AP	SOFA_day1	Low_Risk_Monitor	exp_surv_years
100	1	A	9	A	40	64	0.23	2.82						46	70		0.28			3.41			0	0.00	0.00	0.00			5	N	2.50
96	0	D	1	D		34	0.07								34		0.07						0	0.00	0.00	0.00				Y	3.11
98	3	A	7	A	30	54	0.04	1.87						53	77		0.13			4.78			0	0.00	0.00	0.00			7	N	2.48
103	1	A	9	A	29	53	0.10	0.09						40	64		0.18			1.70			0	0.00	0.00	0.00			5	N	1.85
93	1	A	4	A	47	71	0.22	3.39				66	90	69	93	0.47	0.41	0.42	4.58	4.80	5.96		0	0.00	0.00	0.00		0	6	N	3.21
92	1	A	4	A	0	24	0.02							61	85		0.32			2.89			0	0.00	0.00	0.00			4	N	3.35
91	0	D	0	D	48	72	0.35	4.04						101	125		0.79			3.81			1	0.09	0.00	0.00	0.09		5	N	4.49
95	8	A	12	A	36	60	0.15	2.23						79	103		0.52			5.36			0	0.00	1.00	4.03	4.03		5	N	3.36
96	2	A	4	A	21	45	0.17	0.22						46	70		0.44			1.87			0	0.00	0.00	0.00			4	N	3.19
90	3	A	17	A	21	45	0.11	3.74				73	97	63	87	0.63	0.48	0.67	5.67	7.12	7.52	4.89	1	0.82	1.00	0.82	1.65	2	4	N	4.77
96	1	A	5	A	27	51	0.07	0.35						62	86		0.27			2.53			0	0.00	0.00	0.00			2	N	3.19
95	1	A	3	A	17	41	0.07	0.25						46	70		0.23			2.06			0	0.00	1.00	0.17	0.17		5	N	3.63
97	1	A	8	A	31	55	0.12	1.86						53	77		0.28			3.63			0	0.00	0.00	0.00			3	N	2.65
97	2	A	8	A	32	56	0.12	1.73						47	71		0.21			2.63			0	0.00	0.00	0.00			4	N	2.65
91	1	A	9	D	59	83	0.27	3.68						62	86		0.31			3.75			0	0.00	1.00	0.33	0.33		6	N	3.92
93	1	A	10	A	6	41	0.14	0.41				45	69	55	90	0.24	0.67	0.21	2.87	3.10	4.24		0	0.00	0.00	0.00		0	6	N	3.21
88	1	A	10	A	27	51	0.05	0.65						26	50		0.04			0.63			0	0.00	0.00	0.00			0	N	4.55
88	2	A	10	A	15	39	0.06	2.08						26	50		0.12			2.36			0	0.00	0.00	0.00			0	N	4.54
89	3	A	6	A	28	52	0.10	0.92						61	85		0.32			3.10			0	0.00	1.00	0.22	0.22		3	Y	4.30
89	6	A	8	A	14	38	0.04	0.58						56	80		0.28			2.95			0	0.00	1.00	3.80	3.80		3	N	4.27
89	1	A	17	A	8	32	0.03	0.65						39	63		0.15			1.92			0	0.00	0.00	0.00			2	N	4.26
90	0	A	2	A	22	57	0.06	1.55						29	64		0.10			1.67			0	0.00	1.00	0.05	0.05		1	N	3.92
91	1	A	5	A	28	63	0.06	0.07						47	82		0.14			1.51			0	0.00	0.00	0.00			4	N	3.79
95	3	A	15	A	16	40	0.05	1.98						77	101		0.52			4.89			1	2.00	0.00	0.00	2.00		7	N	3.05
96	2	D	2	D	39	63	0.39	2.52						106	130		0.92			2.86			0	0.00	0.00	0.00			11	N	2.70
90	1	A	25	A	45	69	0.38	6.64						59	83		0.52			7.51			1	0.73	0.00	0.00	0.73		6	N	4.84
90	2	A	30	A	43	67	0.12	2.00				39	63	58	82	0.20	0.20	0.30	2.64	3.04	5.50		0	0.00	0.00	0.00		0	4	N	4.81
90	1	D	3	D	26	50	0.11	1.96						76	100		0.51	0.07		4.23	4.64		0	0.00	0.00	0.00		0	9	N	4.67
93	2	A	5	A	23	47	0.06	0.88						30	54		0.10			1.79			0	0.00	0.00	0.00			2	N	4.01
93	1	A	2	A	41	65	0.17	2.94						60	84		0.30			4.24			0	0.00	0.00	0.00			4	N	4.00
93	1	A	8	A	44	68	0.26	2.17						52	76		0.33			2.83			0	0.00	0.00	0.00			4	N	3.78
91	1	A	1	D	69	93	0.56	4.66						83	107		0.69			4.58			1	0.89	0.00	0.00	0.89		8	N	3.67
88	1	A	5	A	9	33	0.02	0.39				36	60	36	60	0.13	0.08	0.19	1.89	1.35	4.98		0	0.00	0.00	0.00		0	2	N	5.57
89	1	A	4	A	12	36	0.04	0.67				34	58	32	56	0.14	0.11	0.21	2.24	1.22	5.50		0	0.00	0.00	0.00		0	3	N	5.23
91	1	A	4	A	5	29	0.01							35	59		0.04			0.30			0	0.00	0.00	0.00			3	N	4.59
95	1	A	7	A	14	38	0.02	1.87				51	75	56	80	0.22	0.15	0.25	2.00	4.40	5.65		0	0.00	0.00	0.00		0	6	N	3.41
97	2	A	5	D	39	63	0.22	2.99						55	79		0.35			4.30			0	0.00	0.00	0.00			1	N	3.19
89	0	A	5	A	18	42	0.04	0.81						56	80		0.19			3.03			0	0.00	0.00	0.00			7	N	4.33
89	1	A	2	A	11	35	0.04	0.46						21	45		0.06			0.83			0	0.00	0.00	0.00			2	Y	4.25
89	1	A	6	A	23	47	0.07	1.19						66	90		0.34			3.42			0	0.00	0.00	0.00			8	N	4.17
95	4	A	7	A	48	72	0.22	4.81						82	106		0.54			4.43			1	1.47	0.00	0.00	1.47		6	N	3.63
93	2	A	8	A	43	77	0.19	0.95						62	96		0.35			2.60			0	0.00	1.00	0.10	0.10		8	N	3.90
87	2	A	5	A	12	36	0.03							38	62		0.12			0.23			0	0.00	0.00	0.00			1	N	5.88
87	3	A	3	A	38	62	0.30	1.44						47	71		0.41			3.39			0	0.00	1.00	0.30	0.30		4	N	5.85
91	1	A	8	A	17	41	0.02	3.40				37	61	39	63	0.08	0.07	0.09	2.82	4.30	4.62		0	0.00	0.00	0.00		0	4	N	3.66
92	0	A	3	A	22	46	0.07	1.92				21	45	36	60	0.03	0.14	0.07	1.37	2.41	4.12		0	0.00	0.00	0.00		0	1	Y	3.39
89	1	A	7	A	41	65	0.12	4.05						49	73		0.30			6.59			1	0.47	0.00	0.00	0.47		6	N	5.30
90	23	A	82	D	55	79	0.43	7.21				106	130	58	82	0.81	0.45	0.83	9.46	7.33	9.04	4.20	1	12.94	0.00	0.00	12.94	4	8	N	4.88
90	14	A	82	D	149	173	0.98	5.32				122	146	150	174	0.96	0.98	0.97	11.32	5.28	5.60	2.96	1	5.13	0.00	0.00	5.13	4	11	N	4.85
90	2	A	82	D	22	46	0.29	4.95				27	51	48	72	0.14	0.60	0.30	3.68	6.57	5.79		0	0.00	0.00	0.00		0	4	N	4.83
90	1	A	82	D	28	52	0.39	4.69				58	82	43	67	0.65	0.59	0.70	8.13	6.51	8.38		0	0.00	0.00	0.00		0	5	Y	4.82
90	19	D	82	D	56	80	0.77	9.51				43	67	84	108	0.46	0.91	0.56	8.05	9.96	7.36	4.31	1	15.08	0.00	0.00	15.08	4	10	N	4.81
95	2	A	6	A	39	63	0.21	3.07						70	94		0.52			4.57			1	0.11	1.00	0.07	0.18		10	N	2.95
88	3	A	3	A	16	40	0.05	0.75						39	63		0.15			1.68			0	0.00	0.00	0.00			1	Y	4.79
92	1	D	2	D	24	48	0.08	1.64						54	78		0.36			3.49			0	0.00	0.00	0.00			7	Y	4.21
105	1	A	3	A	22	46	0.09							37	61		0.20			0.45			0	0.00	0.00	0.00			2	N	1.84
92	2	A	14	A	30	54	0.08	2.67						36	60		0.11			3.02			1	0.19	0.00	0.00	0.19		1	N	3.56
92	2	A	14	A	20	44	0.08	2.28						29	53		0.13			3.19			0	0.00	1.00	0.10	0.10		4	N	3.55
90	2	A	6	A	40	64	0.16	1.59						54	78		0.27			2.72			0	0.00	1.00	0.73	0.73		8	N	4.94
85	0	A	14	D	48	65	0.13	2.31				26	43	62	79	0.04	0.20	0.11	1.76	2.97	4.96		0	0.00	0.00	0.00		0	7	N	5.51
85	1	A	14	D	39	56	0.06	2.00						84	101		0.26			3.22			0	0.00	0.00	0.00			8	N	5.51
85	1	A	14	D	49	66	0.20	4.01				56	73	82	99	0.25	0.49	0.36	4.95	5.39	8.08		0	0.00	0.00	0.00		0	9	N	5.49
87	4	A	14	A	12	36	0.05	1.49						49	73		0.28			3.72			0	0.00	0.00	0.00			4	N	6.13
87	2	A	10	A	28	52	0.11	2.65						32	56		0.06			0.99			0	0.00	0.00	0.00			1	N	6.02
110	19	A	20	A		11	0.01	0.67						5	16		0.01			0.89			0	0.00	0.00	0.00			0	Y	22.61
86	0	D	0	D	73	97	0.55	4.99				108	132	106	130	0.86	0.80	0.90	7.62	3.93	5.04	2.23	1	0.35	0.00	0.00	0.35	1	5	N	6.90
98	2	A	5	A	28	52	0.11	0.40						44	68		0.22			1.91			0	0.00	0.00	0.00			3	N	2.46
95	1	D	1	D	64	88	0.38	3.51						64	88		0.38			3.51			0	0.00	0.00	0.00			5	N	3.48
90	2	A	6	A	27	51	0.09	0.83						57	81		0.29			2.88			0	0.00	1.00	1.04	1.04		9	N	3.86
95	2	A	6	A	39	63	0.17	2.57				63	87	63	87	0.26	0.37	0.40	3.55	5.19	6.86		0	0.00	0.00	0.00		0	7	N	2.97
88	1	A	13	A	21	45	0.03	0.46				25	49	47	71	0.06	0.11	0.08	2.20	2.00	3.07		0	0.00	0.00	0.00		0	4	Y	4.42
90	1	D	2	D	27	51	0.13	1.23						51	75		0.32			3.83			0	0.00	1.00	0.34	0.34		7	N	3.92
96	2	D	2	D	134	158	0.95	3.35						175	199		0.99			1.92			1	1.44	0.00	0.00	1.44		16	N	3.14
87	2	A	3	A	22	46	0.04	1.00				51	75	51	75	0.25	0.14	0.16	2.54	3.18	4.65		0	0.00	0.00	0.00		0	3	N	4.87
90	1	A	2	A	41	65	0.10	1.77						67	91		0.25			3.13			0	0.00	0.00	0.00			2	N	3.92
94	1	A	6	A	7	31	0.03	0.01						63	87		0.34			2.88			0	0.00	0.00	0.00			2	N	3.09
94	2	A	6	A	12	36	0.04	0.21						26	50		0.09			0.61			0	0.00	0.00	0.00			1	Y	3.06
94	2	A	5	A	23	47	0.10	2.35						53	77		0.32			4.30			0	0.00	0.00	0.00			2	Y	3.53
94	1	A	2	A	16	40	0.05	1.71				39	63	51	75	0.18	0.24	0.34	3.97	3.78	6.17	4.52	0	0.00	0.00	0.00		1	4	N	3.54
93	1	A	5	A	22	46	0.04	0.18						48	72		0.13			1.80			0	0.00	0.00	0.00			5	N	4.03
86	1	A	3	A	47	71	0.13	2.30						35	59		0.09			2.28			0	0.00	0.00	0.00			4	N	6.41
92	1	A	5	A	7	31	0.03	0.04						23	47		0.08			0.62			0	0.00	0.00	0.00			1	N	4.04
100	1	A	5	A	6	41	0.04	1.37				30	54	33	68	0.10	0.15	0.21	2.07	1.86	4.80	2.89	0	0.00	1.00	0.47	0.47	1	5	N	2.25
85	1	A	4	A	21	38	0.03	0.49						26	43		0.04			0.57			0	0.00	0.00	0.00			0	N	7.04
92	1	A	3	A	27	55	0.10	1.08						39	67		0.17			1.76			0	0.00	0.00	0.00			2	Y	4.25
85	3	A	46	A	17	41	0.05	1.38						66	90		0.35			3.85			0	0.00	0.00	0.00			5	N	5.41
85	6	A	46	A	42	66	0.36	7.08						52	76		0.46			7.94			1	0.85	0.00	0.00	0.85		9	N	5.40
85	2	A	46	A	33	57	0.20	3.06				42	66	73	97	0.36	0.60	0.45	4.76	6.36	7.16		0	0.00	1.00	1.42	1.42	0	8	N	5.48
85	7	A	46	A	32	56	0.20	3.06						73	97		0.58			5.11			0	0.00	1.00	5.55	5.55		5	N	5.48
85	1	D	1	D	46	70	0.27	4.22				84	108	102	126	0.65	0.78	0.62	7.53	5.65	6.58	4.29	1	0.52	0.00	0.00	0.52	1	16	N	5.48
91	1	A	4	A	27	51	0.07	1.06				45	69	84	108	0.23	0.53	0.34	5.16	3.79	5.94	4.12	0	0.00	1.00	0.07	0.07	2	5	N	4.57
93	1	A	18	A	44	68	0.30	2.90						37	61		0.24			2.22			0	0.00	0.00	0.00			2	N	3.25
93	1	A	18	A	26	50	0.15	2.29						38	62		0.26			2.90			0	0.00	0.00	0.00			3	N	3.25
83	2	A	6	A	16	44	0.03	0.45				33	50	57	85	0.08	0.20	0.10	1.92	2.77	3.79		0	0.00	0.00	0.00		0	6	N	6.12
89	4	A	9	D	40	64	0.15	2.05						76	100		0.44			4.16			0	0.00	0.00	0.00			9	N	5.14
84	1	A	7	A	20	37	0.05	2.76				30	47	36	53	0.05	0.11	0.08	1.25	3.29	4.38		0	0.00	0.00	0.00		0	2	N	7.27
85	3	A	3	A	38	62	0.14	1.71						49	73		0.24			4.29			0	0.00	0.00	0.00			4	N	6.90
87	1	A	35	A	24	48	0.11	1.35						35	59		0.19			1.72			0	0.00	0.00	0.00			1	Y	6.18
97	1	A	4	D	34	58	0.13	1.13						48	72		0.22			2.41			0	0.00	0.00	0.00			4	N	2.63
97	2	A	4	D	48	72	0.24	5.12						52	76		0.29			5.38			0	0.00	1.00	1.02	1.02		3	N	2.63
86	1	A	6	A	26	50	0.09	1.59						37	61		0.16			2.08			0	0.00	0.00	0.00			2	N	6.25
94	2	A	8	A	19	43	0.06	0.47						49	73		0.24			2.23			0	0.00	0.00	0.00			4	Y	3.71
89	1	A	5	A	16	40	0.03	0.51				23	47	35	59	0.04	0.09	0.13	1.44	1.09	4.71		0	0.00	0.00	0.00		0	1	N	5.14
83	2	A	6	A	22	39	0.04	3.27						24	41		0.05			3.31			0	0.00	0.00	0.00			2	Y	6.17
85	1	A	3	A	19	43	0.03	0.35						39	63		0.09			1.76			0	0.00	0.00	0.00			5	N	5.48
87	2	A	7	A	15	39	0.03	0.64						38	62		0.10			1.52			0	0.00	0.00	0.00			5	N	4.68
92	2	A	12	A	30	65	0.10	2.10						60	95		0.30			4.21			1	0.07	0.00	0.00	0.07		4	N	3.48
90	4	A	13	A	16	40	0.02	2.26						55	79		0.11			4.51			0	0.00	0.00	0.00			1	N	4.04
85	3	A	8	A	32	49	0.00	4.74						57	74		0.03			6.67			1	1.11	0.00	0.00	1.11		7	N	5.65
85	1	A	7	A	23	40	0.06	1.50				43	60	56	73	0.16	0.26	0.23	2.60	3.87	6.28		0	0.00	0.00	0.00		0	3	N	5.61
92	2	A	10	A	33	57	0.13	0.95						35	59		0.14			1.08			0	0.00	0.00	0.00			2	N	3.67
85	3	A	10	A	5	29	0.03	1.66						62	86		0.32			5.19			0	0.00	0.00	0.00			5	N	6.90
93	2	A	10	A	14	38	0.06	1.05						32	56		0.17			2.58			0	0.00	0.00	0.00			5	N	3.32
83	1	A	9	A	39	56	0.08	4.38				29	46	42	59	0.04	0.17	0.00	3.60	6.47	2.13		1	0.16	0.00	0.00	0.16	0	4	N	8.11
89	1	A	6	A	20	44	0.06	3.03						47	71		0.19			4.61			0	0.00	0.00	0.00			2	N	4.07
92	4	A	8	D	37	61	0.14	2.40				104	128	104	128	0.67	0.70	0.74	5.40	3.08	6.02		0	0.00	0.00	0.00		0	13	N	4.22
83	16	A	22	D	37	65	0.11	3.07						82	110		0.42			4.52			1	4.09	1.00	0.60	4.70		9	N	6.41
83	0	D	22	D	73	101	0.86	7.87				150	167	144	172	0.99	0.99	0.98	12.66	5.40	5.96	3.20	1	0.13	0.00	0.00	0.13	1	13	N	6.39
86	1	A	6	A	23	47	0.07	2.95						38	62		0.14			3.60			0	0.00	0.00	0.00			3	N	6.38
83	4	A	11	A	28	45	0.07	3.59						55	72		0.39			7.85			1	0.55	1.00	0.26	0.81		5	N	6.27
88	1	A	5	A	29	53	0.07	1.46						33	57		0.08			1.62			0	0.00	0.00	0.00			0	N	4.52
88	1	A	5	A	41	65	0.22	3.24						46	70		0.26			3.73			0	0.00	0.00	0.00			1	N	4.51
92	0	D	0	D	17	41	0.05	0.62						41	65		0.17			1.72			0	0.00	0.00	0.00			3	N	3.43
91	1	A	4	A	30	54	0.16	4.18						44	68		0.28			5.66			1	0.06	0.00	0.00	0.06		7	N	4.48
97	2	A	4	A	15	39	0.05	0.14						37	61		0.17			1.30			0	0.00	0.00	0.00			4	N	3.01
84	3	A	17	A	10	27	0.04	1.48						42	59		0.21			2.95			0	0.00	0.00	0.00			2	N	6.04
84	2	A	17	A	68	85	0.54	7.85						64	81		0.51			7.62			1	1.63	1.00	0.22	1.84		5	N	6.04
90	1	A	19	D	41	65	0.16	2.35						48	72		0.20			3.02			0	0.00	0.00	0.00			4	Y	3.96
97	1	A	4	A	21	45	0.07	0.34						49	73		0.25			2.10			0	0.00	0.00	0.00			4	N	3.06
89	2	D	3	D	106	130	0.82	5.72						149	173		0.96			4.37			1	1.59	0.00	0.00	1.59		15	N	5.02
82	1	A	4	A	19	36	0.04	2.51						44	61		0.16			4.97			0	0.00	0.00	0.00			4	N	6.71
86	4	A	13	A	42	66	0.02	5.18						64	88		0.09			6.56			1	1.23	0.00	0.00	1.23		9	N	4.98
86	1	A	13	A	5	29	0.04	1.87						63	87		0.66			7.83			0	0.00	0.00	0.00			5	N	4.98
88	1	A	5	A	15	39	0.04	1.10						42	66		0.16			3.22			0	0.00	0.00	0.00			6	N	4.58
83	0	A	2	A	32	49	0.07	1.25						32	49		0.07			1.25			0	0.00	0.00	0.00			1	N	6.14
93	2	A	12	A	42	66	0.12	1.63						52	76		0.16			1.86			0	0.00	0.00	0.00			3	N	3.16
93	1	A	12	A	16	40	0.05	1.89						47	71		0.21			3.60			0	0.00	0.00	0.00			2	N	3.15
99	1	A	2	A	28	52	0.11	0.33						60	84		0.35			2.49			0	0.00	0.00	0.00			2	N	2.35
83	3	A	11	A	19	46	0.11	2.68						43	70		0.30			3.91			0	0.00	0.00	0.00			1	N	7.74
87	1	A	3	A	5	39	0.03							28	62		0.09			0.21			0	0.00	0.00	0.00			1	N	5.88
87	1	A	6	A	40	64	0.21	3.40						63	87		0.40			4.86			0	0.00	0.00	0.00			4	N	6.15
92	2	A	5	A	30	54	0.11	0.81						64	88		0.43			4.47			0	0.00	1.00	1.20	1.20		9	N	4.21
91	2	D	2	D	24	48	0.12	4.03						71	95		0.57			5.48			1	0.51	1.00	0.25	0.76		8	N	3.64
93	3	A	9	A	19	43	0.07	2.39						48	72		0.25			4.07			0	0.00	0.00	0.00			1	N	3.31
95	3	A	5	A	35	59	0.13							39	63		0.16						0	0.00	0.00	0.00			2	N	3.40
88	2	A	4	A	21	45	0.14	4.69						64	88		0.56			7.01			1	1.47	0.00	0.00	1.47		7	N	4.62
86	2	A	13	D	16	40	0.06	2.70						81	105		0.60			5.32			1	0.41	0.00	0.00	0.41		7	N	5.29
86	1	A	13	D	21	45	0.05	4.35						23	47		0.06			4.37			0	0.00	0.00	0.00			2	N	5.28
86	1	A	13	D	37	61	0.19	3.00						42	66		0.23			3.47			0	0.00	0.00	0.00			2	N	5.28
86	4	A	13	D	35	59	0.19	2.94						41	65		0.24			3.47			0	0.00	0.00	0.00			2	N	5.28
86	1	A	13	D	35	59	0.20	3.02						41	65		0.25			3.55			0	0.00	0.00	0.00			2	N	5.27
84	8	D	8	D	20	37	0.04	1.37				93	110	67	84	0.67	0.32	0.72	8.87	5.14	6.68	4.64	0	0.00	1.00	7.52	7.52	7	9	N	7.61
90	1	A	6	A	8	32	0.02	0.31						42	66		0.14			1.88			0	0.00	0.00	0.00			5	N	3.82
82	2	A	8	A	21	38	0.04	1.49				49	66	49	66	0.21	0.16	0.21	3.65	3.20	6.09		0	0.00	0.00	0.00		0	2	Y	6.78
82	0	A	8	A	39	56	0.13	3.50						39	56		0.13			3.50			0	0.00	0.00	0.00			2	N	6.77
96	1	A	15	A	21	45	0.06	0.60						50	74		0.22			2.39			0	0.00	0.00	0.00			3	N	2.69
96	1	A	15	A	25	49	0.08	1.26						45	69		0.20			2.56			0	0.00	0.00	0.00			3	N	2.69
92	1	A	4	A	33	57	0.12	1.37						49	73		0.21			2.45			0	0.00	0.00	0.00			7	N	3.38
84	3	A	6	A	36	53	0.19	4.02						53	70		0.34			6.45			0	0.00	0.00	0.00			6	N	7.39
84	2	A	30	A	25	42	0.12	2.10						48	65		0.30			4.01			0	0.00	0.00	0.00			5	N	5.85
93	1	A	9	A	14	38	0.04	0.51						61	85		0.32			3.02			0	0.00	0.00	0.00			2	N	3.93
93	3	A	5	A	14	38	0.04	2.21						23	47		0.06			2.49			1	0.18	0.00	0.00	0.18		1	N	3.89
86	1	A	10	A	25	49	0.06	1.32				25	49	36	60	0.06	0.13	0.04	1.34	2.16	2.70		0	0.00	0.00	0.00		0	3	N	6.23
82	1	A	14	A	10	27	0.05	1.16				16	33	18	35	0.05	0.07	0.08	2.13	1.49	3.23		0	0.00	0.00	0.00		0	0	Y	8.50
86	2	A	7	A	19	43	0.09	5.37						41	65		0.14			4.61			1	0.21	1.00	0.08	0.30		7	N	5.18
89	1	A	1	A	17	41	0.03	0.91						32	56		0.06			1.27			0	0.00	0.00	0.00			1	N	4.48
94	1	A	3	A	31	55	0.11	2.04						41	65		0.17			2.69			0	0.00	1.00	0.49	0.49		5	N	3.10
81	1	A	19	A	14	31	0.06	3.95						46	63		0.28			6.66			0	0.00	0.00	0.00			3	N	8.77
82	1	A	24	A	47	64	0.28	3.82				73	100	76	93	0.68	0.61	0.64	5.91	5.40	6.50		0	0.00	0.00	0.00		0	7	N	8.36
90	1	A	7	A	29	53	0.14	2.68						28	52		0.13			2.65			0	0.00	0.00	0.00			2	N	3.96
90	1	A	7	A	36	60	0.16	3.98						25	49		0.09			3.54			0	0.00	0.00	0.00			2	N	3.96
88	1	A	7	A	39	63	0.01	5.57						49	73		0.04			4.73			1	0.20	0.00	0.00	0.20		8	N	4.51
88	1	A	4	A	27	51	0.07	1.17						54	78		0.22			3.41			0	0.00	0.00	0.00			6	N	4.48
83	0	A	4	A	31	48	0.08	1.66				18	35	26	43	0.03	0.06	0.05	2.63	1.54	4.28		0	0.00	0.00	0.00		0	2	Y	7.94
83	0	A	4	A	22	39	0.01	0.62				20	37	54	71	0.04	0.06	0.07	2.64	3.60	6.08	3.31	0	0.00	1.00	0.05	0.05	1	5	N	7.89
85	4	A	8	A	32	49	0.10	1.73						49	66		0.20			3.30			0	0.00	0.00	0.00			5	N	7.12
85	2	A	6	A	31	48	0.10	1.28						43	60		0.16			2.26			0	0.00	1.00	0.07	0.07		2	N	7.10
85	1	A	3	A	30	47	0.09	1.24						82	99		0.46			3.14			0	0.00	0.00	0.00			7	N	7.09
85	0	A	12	A	28	45	0.08	2.50				13	30	28	45	0.02	0.08	0.08	2.54	2.50	5.72	3.23	0	0.00	1.00	0.06	0.06	1	1	N	7.03
85	2	A	8	A	31	48	0.08	2.85				55	72	46	63	0.27	0.16	0.42	6.47	4.11	8.32		0	0.00	0.00	0.00		0	7	N	6.93
95	3	A	6	A	16	40	0.07	2.09						67	91		0.48			4.56			0	0.00	0.00	0.00			8	N	3.38
81	2	A	13	A	40	57	0.22	3.66				25	42	66	83	0.05	0.44	0.07	2.42	5.13	3.82		0	0.00	0.00	0.00		0	4	N	8.89
89	2	A	2	A	29	53	0.09	1.15						23	47		0.06			1.06			0	0.00	0.00	0.00			1	Y	5.22
89	2	A	6	A	11	35	0.04	0.41						32	56		0.11			1.02			0	0.00	0.00	0.00			4	N	5.04
89	4	A	6	A	29	53	0.13	2.22						17	41		0.07			1.96			0	0.00	0.00	0.00			1	Y	5.04
86	1	A	7	A	42	66	0.09	2.01						56	80		0.16			3.07			0	0.00	0.00	0.00			7	N	5.19
91	5	A	10	D	25	49	0.10	2.56						53	77		0.51			6.80			1	1.89	0.00	0.00	1.89		6	N	3.57
92	1	A	7	A	11	48	0.04	0.01						16	53		0.05			0.22			0	0.00	0.00	0.00			0	Y	4.33
85	1	A	4	A	23	40	0.04	0.67				29	46	34	51	0.08	0.09	0.14	2.79	2.24	4.38	3.04	0	0.00	1.00	0.34	0.34	1	4	N	7.39
88	2	A	10	A	41	76	0.46	2.82						39	74		0.62	0.10		3.74	3.54		0	0.00	0.00	0.00		0	4	N	4.40
89	2	A	6	A	46	81	0.29	1.84				34	69	47	82	0.28	0.30	0.22	2.43	1.93	5.36		0	0.00	0.00	0.00		0	2	N	4.25
82	1	A	3	A	36	66	0.15	1.05				30	47	49	79	0.09	0.25	0.09	2.47	2.58	3.64		0	0.00	0.00	0.00		0	2	N	6.67
87	3	A	8	A	17	41	0.05	0.83						34	58		0.12			1.30			0	0.00	0.00	0.00			2	Y	5.93
87	1	A	4	A	6	30	0.02	0.23						31	55		0.08			1.00			0	0.00	0.00	0.00			2	N	6.21
84	3	A	6	A	30	47	0.09	1.24						38	55		0.13			1.76			0	0.00	0.00	0.00			1	Y	7.25
86	2	A	8	D	52	76	0.22	2.89						67	91		0.35			3.29			0	0.00	0.00	0.00			4	N	6.24
86	1	A	8	D	32	56	0.21	4.55						89	113		0.75			7.53			0	0.00	1.00	0.51	0.51		9	N	6.23
86	0	A	8	D	20	44	0.16	6.74						20	44		0.16			6.74			0	0.00	0.00	0.00			5	Y	6.23
86	0	D	8	D	32	56	0.16	5.00						48	72		0.28			6.40			1	0.25	0.00	0.00	0.25		1	N	6.23
82	1	A	9	A	42	59	0.21	6.32						43	60		0.22			6.20			1	0.41	0.00	0.00	0.41		6	N	6.86
89	5	A	19	D	18	42	0.07	1.91						59	83		0.38			5.18			0	0.00	1.00	4.04	4.04		7	N	5.28
89	3	D	19	D	23	47	0.12	2.54						78	102		0.64			6.19			0	0.00	1.00	0.45	0.45		8	N	5.27
86	0	D	0	D	69	93	0.47	3.12				118	142	134	158	0.87	0.92	0.86	10.23	2.58	6.24	4.55	0	0.00	0.00	0.00		1	8	N	5.12
89	1	A	8	A	25	49	0.08	0.90						49	73		0.22			2.82			0	0.00	0.00	0.00			3	N	5.25
90	1	A	10	A	28	52	0.08	1.40						49	73		0.20			2.99			0	0.00	0.00	0.00			2	N	4.70
86	3	A	16	A	65	89	0.44	6.33				49	73	86	110	0.28	0.63	0.27	6.24	5.88	7.70	5.38	1	1.93	0.00	0.00	1.93	2	9	N	5.25
86	5	A	16	A	34	58	0.17	4.38				36	60	57	81	0.13	0.35	0.20	5.95	6.18	6.52	2.94	0	0.00	1.00	4.70	4.70	3	7	N	5.25
81	3	A	10	A	22	39	0.05	2.00						27	44		0.07			2.07			0	0.00	0.00	0.00			2	N	9.12
81	2	A	10	A	21	38	0.08	2.78						34	51		0.16			3.14			0	0.00	0.00	0.00			1	N	9.11
84	1	A	4	A	10	27	0.02	0.33						34	51		0.06			1.10			0	0.00	0.00	0.00			1	N	7.27
85	1	A	6	A	29	53	0.07	1.35						45	69		0.15			2.58			0	0.00	0.00	0.00			1	N	6.68
90	1	A	5	A	37	77	0.23	1.59						72	112		0.55			3.30			0	0.00	0.00	0.00			6	N	3.90
83	1	A	2	D	26	43	0.07	1.37						105	122		0.65			2.54			0	0.00	0.00	0.00			8	N	7.91
86	1	A	3	A	14	38	0.04	2.02						54	78		0.23			4.30			0	0.00	0.00	0.00			2	Y	4.99
88	1	A	4	A	8	32	0.03	0.73						35	59		0.12			1.66			0	0.00	0.00	0.00			1	N	4.48
91	9	A	14	A	21	45	0.04	1.25						73	97		0.33			3.76			0	0.00	0.00	0.00			12	N	3.72
91	1	A	14	A	21	45	0.11	2.82						54	78		0.39			4.86			0	0.00	0.00	0.00			5	N	3.71
90	1	A	7	A	36	60	0.19	2.61						34	58		0.18			2.31			0	0.00	1.00	1.03	1.03		5	N	4.85
87	1	A	3	A	69	103	0.55	3.80				48	82	67	101	0.40	0.53	0.49	3.15	3.81	5.43		0	0.00	0.00	0.00		0	5	N	4.80
92	1	A	7	A	9	33	0.05	1.05						46	70		0.29			2.99			0	0.00	0.00	0.00			7	Y	4.32
92	4	A	11	A	52	76	0.32	3.45						70	94		0.49			3.84			0	0.00	1.00	1.35	1.35		8	N	4.27
87	1	A	11	A	27	62	0.29	3.42						46	81		0.54			6.15			0	0.00	0.00	0.00			3	N	4.94
87	1	A	11	A	13	48	0.18	1.98						32	67		0.40			2.50			0	0.00	0.00	0.00			1	N	4.94
87	1	A	11	A	28	63	0.32	2.08						45	80		0.52			3.34			0	0.00	0.00	0.00			1	N	4.94
85	1	A	7	A	20	37	0.07	1.81						25	42		0.10			2.07			0	0.00	0.00	0.00			2	N	7.04
85	1	A	7	A	25	42	0.10	2.54						27	44		0.12			2.57			0	0.00	0.00	0.00			1	N	7.03
95	1	A	3	A	14	38	0.05	0.22						36	60		0.17			0.94			0	0.00	0.00	0.00			3	N	2.89
84	0	A	6	A	23	40	0.00	2.40						34	51		0.00			2.72			0	0.00	0.00	0.00			3	N	6.24
84	2	A	6	A	50	67	0.02	7.49						59	76		0.04			6.13			1	0.45	0.00	0.00	0.45		10	N	6.24
84	1	A	6	A	28	45	0.22	4.39						38	55		0.18			3.17			0	0.00	0.00	0.00			4	N	6.24
88	1	A	6	A	32	56	0.08	1.07						48	72		0.15			2.47			0	0.00	0.00	0.00			4	Y	4.52
91	2	A	2	A	30	54	0.10	0.88						30	54		0.10			0.88			0	0.00	0.00	0.00			3	N	3.69
95	1	A	3	A	28	52	0.11	0.49						45	69		0.23			1.75			0	0.00	0.00	0.00			3	N	2.88
81	1	A	1	A	15	45	0.01	0.10				23	53	24	54	0.08	0.02	0.09	1.62	0.35	2.75		0	0.00	0.00	0.00		0	1	Y	7.12
91	1	A	11	A	18	55	0.04	0.42						32	69		0.09			0.75			0	0.00	0.00	0.00			1	Y	3.73
81	1	A	9	A	25	42	0.14	5.16						54	71		0.25			6.43			1	0.65	0.00	0.00	0.65		6	N	6.89
88	5	A	8	A	28	52	0.07	1.20						48	72		0.18			3.44			0	0.00	1.00	4.69	4.69		6	N	4.38
88	2	A	4	A	23	47	0.07	1.65						52	76		0.24			3.28			0	0.00	1.00	1.39	1.39		6	N	4.37
92	2	A	10	A	12	36	0.04	0.32						46	70		0.21			2.25			0	0.00	1.00	1.00	1.00		4	N	4.33
86	3	A	5	D	23	47	0.06	1.18						68	92		0.37			4.82			0	0.00	1.00	2.97	2.97		8	N	6.62
81	1	A	1	A	8	25	0.01	0.53						29	46		0.04			1.16			0	0.00	0.00	0.00			4	N	9.18
82	1	A	4	A	23	40	0.04	2.66				23	40	42	59	0.02	0.10	0.02	0.87	3.69	4.12		0	0.00	0.00	0.00		0	3	N	6.60
85	1	A	5	A	56	73	0.10	1.87						62	79		0.13			2.04			0	0.00	0.00	0.00			4	N	5.51
87	1	A	3	A	15	50	0.02	1.31						31	66		0.05			1.71			0	0.00	0.00	0.00			1	N	4.65
85	3	A	8	A	40	57	0.09	2.40						45	62		0.11			2.90			0	0.00	0.00	0.00			5	N	7.39
83	1	A	8	A	4	21	0.02	0.70						41	58		0.13			3.27			0	0.00	0.00	0.00			4	N	7.91
84	1	A	4	A	34	51	0.12	2.34						72	89		0.38			4.28			0	0.00	1.00	0.04	0.04		4	N	7.63
84	2	A	3	D	26	43	0.07	1.22						50	67		0.20			2.94			0	0.00	1.00	1.51	1.51		1	N	7.60
82	1	A	6	D	6	23	0.03	1.57				45	62	40	57	0.20	0.17	0.36	6.50	4.55	7.15	4.68	0	0.00	0.00	0.00		1	4	Y	6.48
95	0	A	2	A	15	39	0.05	0.22						31	55		0.12			0.61			0	0.00	0.00	0.00			1	N	3.34
94	1	A	4	A	17	52	0.14	2.15						45	80		0.42			3.64			0	0.00	0.00	0.00			1	N	3.00
96	1	A	7	A	31	66	0.09							49	84		0.18			1.51			0	0.00	0.00	0.00			3	N	2.79
96	0	A	2	D	29	64	0.32	0.53						35	70		0.41			0.81			0	0.00	0.00	0.00			1	Y	2.72
85	0	D	0	D	86	110	0.85	5.47						111	135		0.93			4.60			1	0.06	0.00	0.00	0.06		10	N	6.81
81	1	A	2	A	30	47	0.08	1.48						57	74		0.24			3.48			0	0.00	0.00	0.00			6	N	9.23
81	1	A	6	A	13	30	0.03	1.03						36	53		0.11			1.82			0	0.00	0.00	0.00			2	N	9.19
81	1	A	6	A	7	24	0.04	2.20						37	54		0.17			3.33			0	0.00	0.00	0.00			2	N	9.19
80	8	A	18	A	43	60	0.01	7.15						66	83		0.06			8.27			1	0.82	0.00	0.00	0.82		7	N	7.35
102	1	D	10	D	22	46	0.14	1.08						64	88		0.54			3.39			0	0.00	0.00	0.00			3	N	2.03
80	1	A	1	A	19	36	0.03	0.65				28	45	41	58	0.04	0.08	0.06	1.66	1.68	3.23		0	0.00	0.00	0.00		0	1	N	7.40
85	3	A	4	A	20	44	0.04	0.86						50	74		0.15			2.68			0	0.00	0.00	0.00			3	N	5.44
82	1	A	4	A	5	22	0.03	1.24				9	26	18	35	0.01	0.06	0.04	1.98	1.79	4.98		0	0.00	0.00	0.00		0	1	N	8.41
82	2	A	5	A	22	39	0.09	1.59						37	54		0.19			2.14			0	0.00	0.00	0.00			2	N	8.47
80	2	A	7	A	26	43	0.09	2.18				32	49	53	70	0.07	0.28	0.10	2.11	4.08	3.98		0	0.00	0.00	0.00		0	3	Y	9.33
87	1	A	7	A	13	37	0.01	0.13						44	68		0.05			1.67			0	0.00	0.00	0.00			2	N	5.84
87	1	A	7	A	30	54	0.09	2.20						45	69		0.17			3.39			0	0.00	0.00	0.00			1	N	5.83
88	6	A	17	A	40	75	0.43	4.53						42	77		0.46			4.71			0	0.00	1.00	2.86	2.86		4	N	5.75
89	0	D	0	D	69	93	0.34	4.05						68	92		0.33			4.05			0	0.00	0.00	0.00			9	N	5.24
86	3	A	5	A	7	31	0.02	1.71						49	73		0.16			3.98			0	0.00	0.00	0.00			2	N	5.13
89	1	A	8	A	34	58	0.11	1.36						47	71		0.20			3.08			0	0.00	1.00	0.53	0.53		7	N	4.48
89	1	A	5	A	12	49	0.18	0.09						33	70		0.43			0.70			0	0.00	0.00	0.00			3	N	4.48
86	3	A	6	A	0	24	0.02	0.17						22	46		0.06			1.05			0	0.00	0.00	0.00			1	N	5.48
86	1	A	28	A	7	31	0.05	1.56						32	56		0.19			3.36			0	0.00	0.00	0.00			3	Y	5.14
80	6	D	6	D	21	48	0.05	0.32				80	107	104	131	0.57	0.74	0.57	6.31	2.27	4.91		0	0.00	1.00	3.76	3.76	0	13	N	9.41
89	1	A	2	A	9	33	0.01							50	74		0.06			1.67			0	0.00	0.00	0.00			2	Y	4.16
91	1	A	13	A	20	44	0.12	1.56						42	66		0.31			2.66			0	0.00	0.00	0.00			4	N	3.76
83	1	A	3	A	32	49	0.07	1.39						47	64		0.13			2.71			0	0.00	0.00	0.00			3	Y	8.44
81	2	A	4	A	21	38	0.03	1.31				32	49	42	59	0.07	0.09	0.09	1.94	2.38	3.89		0	0.00	0.00	0.00		0	2	N	7.21
85	1	A	4	A	32	49	0.08	1.56						59	76		0.25			3.52			0	0.00	1.00	0.00	0.00		3	N	7.11
83	1	A	7	A	42	59	0.01	3.12						40	57		0.01			4.71			1	0.30	0.00	0.00	0.30		5	N	6.18
90	6	A	22	A	40	64	0.17	1.58						85	109		0.55			3.19			0	0.00	0.00	0.00			13	N	3.85
92	2	A	12	A	21	45	0.05	1.83						35	59		0.11			2.26			0	0.00	0.00	0.00			1	N	4.12
100	2	A	6	A	7	31	0.04							25	49		0.10			0.23			0	0.00	0.00	0.00			5	N	2.53
84	1	A	5	A	35	52	0.09	3.45						35	52		0.09			3.44			1	0.30	0.00	0.00	0.30		6	N	5.72
88	1	A	5	A	15	39	0.04	0.65						19	43		0.05			0.79			0	0.00	0.00	0.00			1	N	5.58
88	1	A	5	A	23	47	0.10	2.19						31	55		0.15			2.35			0	0.00	0.00	0.00			1	N	5.58
83	0	A	7	A	22	39	0.14	1.03				25	42	37	54	0.05	0.28	0.13	2.29	1.60	5.06		0	0.00	0.00	0.00		0	2	N	7.67
88	4	A	9	A	30	67	0.10	2.47				24	58	38	75	0.11	0.15	0.10	2.93	3.78	3.27		0	0.00	0.00	0.00		0	6	N	4.58
89	2	A	4	A	30	54	0.07	0.84						41	65		0.11			1.65			0	0.00	1.00	0.43	0.43		2	N	4.12
80	2	A	13	A	21	38	0.06	4.53						41	58		0.30			7.29			1	0.58	0.00	0.00	0.58		4	N	9.55
83	1	A	9	A	36	53	0.09	1.77						43	60		0.12			2.43			0	0.00	0.00	0.00			2	N	7.78
89	3	A	10	A	21	45	0.04	0.17						42	66		0.10			1.24			0	0.00	0.00	0.00			2	N	5.17
89	2	A	10	A	36	60	0.02	6.31						55	79		0.12			6.03			1	0.33	0.00	0.00	0.33		9	N	5.17
81	1	A	10	A	37	54	0.08	2.13				34	51	48	65	0.07	0.12	0.16	2.26	3.16	5.51		0	0.00	0.00	0.00		0	3	N	7.22
84	1	A	8	A	15	32	0.04	1.28						44	61		0.17			2.73			0	0.00	0.00	0.00			2	N	7.91
91	1	A	11	A	23	60	0.05	0.34						50	87		0.17			2.10			0	0.00	0.00	0.00			2	N	4.57
86	1	A	2	A	0	24	0.03	3.17						19	43		0.09			3.97			0	0.00	0.00	0.00			1	N	5.16
86	3	A	4	A	25	49	0.05	0.93						60	84		0.23			3.11			0	0.00	0.00	0.00			2	N	5.08
86	2	A	4	A	18	42	0.03	1.67						23	47		0.04			1.79			0	0.00	0.00	0.00			2	N	4.97
90	5	A	10	A	30	54	0.13	3.30						84	108		0.66			5.02			1	2.14	0.00	0.00	2.14		11	N	5.30
97	5	A	7	D	30	54	0.13	0.83						75	99		0.68			4.71			0	0.00	0.00	0.00			5	N	2.56
86	2	A	8	A	62	86	0.34	4.69						49	73		0.24			4.10			0	0.00	1.00	0.73	0.73		5	N	6.41
81	1	A	5	A	20	37	0.03	0.87				36	53	35	52	0.06	0.06	0.05	1.26	1.29	4.63	1.44	0	0.00	0.00	0.00		1	2	N	6.94
87	1	A	5	A	33	57	0.06	3.43						40	64		0.08			4.00			0	0.00	0.00	0.00			3	N	4.79
87	1	A	5	A	36	60	0.21	1.71						41	65		0.25			2.17			0	0.00	0.00	0.00			2	N	5.87
86	1	A	3	A	36	60	0.16	1.41						56	80		0.29			3.07			0	0.00	0.00	0.00			7	N	5.19
86	1	A	2	A	24	48	0.07	1.06						39	63		0.15			1.77			0	0.00	0.00	0.00			2	Y	5.18
94	7	D	7	D	46	70	0.36	3.02						115	139		0.89			3.67			1	3.56	1.00	2.86	6.43		8	N	3.60
84	1	A	1	A	25	42	0.05	3.32						53	70		0.17			5.23			0	0.00	0.00	0.00			2	Y	7.91
83	3	A	3	A	16	46	0.02	0.17						26	56		0.04			0.41			0	0.00	0.00	0.00			1	N	8.13
84	0	A	1	A	22	52	0.13	1.36						46	76		0.35			2.80			0	0.00	0.00	0.00			5	N	7.37
91	2	A	10	A	62	86	0.38	3.25						78	102		0.52			3.12			0	0.00	0.00	0.00			4	N	3.62
85	5	A	6	D	39	76	0.18	3.06						127	164		0.89			4.11			1	3.79	1.00	0.27	4.06		15	N	6.77
88	3	D	3	D	44	68	0.20	4.41				50	74	55	79	0.29	0.29	0.41	3.69	5.48	7.61	4.69	1	2.29	1.00	0.02	2.31	2	7	N	4.60
88	2	A	4	A	12	40	0.04	0.93						44	72		0.18			2.52			0	0.00	0.00	0.00			2	N	5.73
80	1	A	14	A	34	51	0.28	2.15				40	57	49	66	0.15	0.43	0.25	2.91	3.51	7.29		0	0.00	0.00	0.00		0	1	N	7.33
86	1	A	7	A	14	38	0.02	0.45						51	75		0.13			2.54			0	0.00	0.00	0.00			2	N	5.18
90	1	A	9	A	36	60	0.11	2.98				37	61	62	86	0.10	0.27	0.12	1.07	4.53	4.46		0	0.00	0.00	0.00		0	3	N	4.04
90	2	A	7	A	9	33	0.02	0.20				34	58	58	82	0.15	0.22	0.21	2.02	2.66	4.62		0	0.00	0.00	0.00		0	2	N	3.97
98	1	D	1	D	30	54	0.15	2.29				40	64	60	84	0.12	0.44	0.13	2.27	5.02	2.67		1	0.19	0.00	0.00	0.19	0	6	N	2.85
85	1	A	5	A	25	42	0.00	5.25						40	57		0.01			6.06			1	0.21	0.00	0.00	0.21		6	N	5.67
89	2	A	4	A	42	66	0.18	2.54						38	62		0.15			1.78			0	0.00	0.00	0.00			7	N	4.18
84	0	A	2	A	12	29	0.01	0.45						27	44		0.02			0.87			0	0.00	0.00	0.00			1	N	7.63
80	10	D	10	D	28	45	0.09	4.61				50	67	50	67	0.25	0.23	0.26	6.21	7.23	6.79	5.83	1	8.85	1.00	0.08	8.93	5	6	N	9.87
85	1	A	10	A	54	75	0.28	5.05						65	86		0.39			6.06			1	0.22	0.00	0.00	0.22		7	N	6.94
88	1	A	5	A	37	71	0.17	1.88						49	83		0.25			3.01			0	0.00	0.00	0.00			4	N	5.64
90	7	A	10	A	30	54	0.14	2.71						104	128		0.83			3.99			1	1.36	0.00	0.00	1.36		9	N	4.79
90	0	A	1	D	15	39	0.14	3.22						81	105		0.84			5.35			1	0.18	0.00	0.00	0.18		10	N	4.72
92	1	A	8	A	23	47	0.10	2.48						54	78		0.34			5.28			0	0.00	0.00	0.00			5	N	4.15
92	1	A	8	A	48	72	0.11	5.30				41	65	57	81	0.10	0.16	0.20	3.08	5.82	6.64		0	0.00	0.00	0.00		0	4	N	4.15
92	1	A	8	D	40	64	0.11	1.48				33	57	61	85	0.11	0.23	0.18	1.65	3.70	4.52		0	0.00	0.00	0.00		0	5	N	4.12
92	1	A	8	D	55	79	0.31	5.61				52	76	84	108	0.28	0.66	0.38	6.16	6.43	7.30	3.00	1	0.46	0.00	0.00	0.46	1	16	N	4.12
92	6	D	8	D	66	90	0.64	9.48						66	90		0.64			9.48			1	5.91	0.00	0.00	5.91		8	N	4.12
90	1	A	2	A	14	38	0.03	2.61						18	42		0.04			2.76			0	0.00	0.00	0.00			0	Y	4.75
92	4	A	5	D	17	41	0.08	5.62						51	75		0.33			8.29			1	3.00	0.00	0.00	3.00		5	N	4.17
84	1	A	5	A	23	40	0.00	4.55						46	63		0.01			4.56			1	0.01	0.00	0.00	0.01		7	N	5.97
87	4	A	10	A	14	38	0.04	0.68						34	58		0.12			1.28			0	0.00	0.00	0.00			0	N	5.92
84	3	A	13	A	59	76	0.31	5.29						91	108		0.60			4.81			0	0.00	0.00	0.00			4	N	7.19
85	2	A	3	A	11	28	0.02	2.84						56	73		0.19			5.33			0	0.00	0.00	0.00			8	Y	7.05
85	1	A	4	A	25	42	0.07	1.52						64	81		0.29			2.93			0	0.00	0.00	0.00			9	N	7.05
88	1	A	5	A	17	41	0.05	0.71						43	67		0.18			2.00			0	0.00	0.00	0.00			2	N	4.39
97	1	A	5	A	40	64	0.13	0.81				43	67	50	74	0.13	0.18	0.09	1.35	1.73	2.57		0	0.00	0.00	0.00		0	3	N	2.98
80	2	A	3	A	12	29	0.03	0.98				23	40	32	49	0.04	0.09	0.04	1.66	1.55	3.18		0	0.00	0.00	0.00		0	1	N	9.43
81	1	A	3	A	21	38	0.05	1.31				35	52	42	59	0.09	0.14	0.07	1.97	2.38	3.58		0	0.00	0.00	0.00		0	2	N	9.25
84	3	A	3	A	20	37	0.05	1.04						18	35		0.05			0.98			0	0.00	0.00	0.00			1	N	7.38
84	1	A	5	A	53	70	0.08	3.98						52	69		0.07			3.92			0	0.00	0.00	0.00			5	N	7.22
86	1	A	5	A	54	78	0.22	3.71						55	79		0.23			4.08			0	0.00	1.00	0.06	0.06		6	N	6.43
87	1	A	9	A	13	37	0.03	0.57				32	56	41	65	0.06	0.11	0.06	2.30	1.81	4.42		0	0.00	0.00	0.00		0	6	N	5.86
89	1	A	2	A	12	36	0.03	0.37						30	54		0.07			0.86			0	0.00	0.00	0.00			0	N	4.28
81	2	A	7	A	18	35	0.04	2.47						58	75		0.25			5.88			0	0.00	0.00	0.00			3	N	9.00
90	1	A	3	A	7	31	0.02	0.27				39	63	33	57	0.16	0.09	0.21	2.15	1.11	5.27		0	0.00	0.00	0.00		0	2	N	3.88
94	2	A	6	D	32	56	0.12	0.78						70	94		0.43			2.90			0	0.00	0.00	0.00			9	N	3.07
94	1	A	6	D	32	56	0.16	2.46						97	121		0.74			4.84			0	0.00	1.00	0.27	0.27		10	N	3.07
81	8	A	18	A	22	39	0.06	3.30						83	100		0.48			5.43			1	3.42	0.00	0.00	3.42		10	N	9.00
81	1	A	6	A	13	30	0.03	0.96						18	35		0.04			1.15			0	0.00	0.00	0.00			1	N	9.00
86	1	A	2	A	47	71	0.11	2.15						40	64		0.09			1.68			0	0.00	1.00	0.27	0.27		4	N	5.05
79	1	A	3	A	28	45	0.05	1.06				27	44	39	56	0.07	0.09	0.07	1.77	2.11	4.69	2.38	0	0.00	1.00	0.09	0.09	1	2	N	8.05
99	2	A	4	A	31	55	0.13	0.42						45	69		0.23			1.59			0	0.00	0.00	0.00			3	N	2.36
85	1	A	5	A	22	46	0.10	1.34						26	50		0.12			1.40			0	0.00	0.00	0.00			2	N	6.90
89	2	A	6	A	35	69	0.13	0.45						41	75		0.17			0.99			0	0.00	0.00	0.00			5	N	5.21
83	4	A	11	D	0	17	0.02	0.39						53	70		0.21			3.24			0	0.00	0.00	0.00			1	N	6.37
83	3	A	11	D	9	26	0.05	3.17						38	55		0.24			4.23			0	0.00	1.00	1.64	1.64		7	N	6.37
83	0	D	0	D	45	62	0.24	4.79						57	74		0.34			5.59			1	0.01	1.00	0.03	0.04		7	N	7.93
93	1	A	9	A	49	73	0.13	1.28						40	64		0.09			0.43			0	0.00	0.00	0.00			2	N	3.97
93	1	A	4	D	24	48	0.12	1.91						30	54		0.16			2.02			0	0.00	0.00	0.00			2	Y	3.95
86	12	A	46	A	26	50	0.10	4.25						50	74		0.43			6.77			1	11.47	0.00	0.00	11.47		8	N	5.07
87	3	A	21	D	41	65	0.18	3.13						55	79		0.30			4.87			0	0.00	1.00	0.38	0.38		6	N	4.95
87	1	A	21	D	56	80	0.40	5.81						56	80		0.41			5.79			0	0.00	0.00	0.00			4	N	4.95
79	1	A	3	A	7	24	0.01	0.83				29	46	40	57	0.06	0.08	0.05	1.81	2.25	3.33		0	0.00	0.00	0.00		0	2	N	10.01
83	2	A	3	A	7	24	0.01	0.62				38	65	36	53	0.14	0.07	0.14	1.98	1.66	3.59		0	0.00	0.00	0.00		0	4	N	7.71
86	5	A	9	A	25	49	0.07	1.03						61	85		0.31			4.11			0	0.00	0.00	0.00			5	N	6.44
80	1	A	9	A	31	61	0.17	1.93				18	35	31	61	0.05	0.17	0.14	3.73	1.78	7.07	4.41	0	0.00	1.00	0.66	0.66	2	5	N	9.66
81	1	A	3	A	22	52	0.04	0.60				21	48	47	77	0.10	0.12	0.08	1.30	2.60	4.47	2.39	0	0.00	1.00	0.86	0.86	1	6	N	9.57
83	1	A	3	A	29	46	0.02	0.49				18	35	34	51	0.02	0.02	0.02	1.41	0.72	3.25		0	0.00	0.00	0.00		0	1	N	8.08
86	1	A	6	A	13	37	0.04	0.75				18	42	22	46	0.04	0.07	0.10	5.25	2.46	4.78		0	0.00	0.00	0.00		0	3	N	5.28
86	4	A	7	A	40	64	0.15	3.18				26	50	30	54	0.09	0.09	0.16	2.31	2.47	5.11	2.33	0	0.00	1.00	2.78	2.78	3	5	N	5.25
86	0	D	0	D	53	77	0.36	4.65						78	102		0.60			5.43			1	0.18	0.00	0.00	0.18		7	N	5.12
84	3	A	4	A	13	30	0.02	0.78						38	55		0.07			1.74			0	0.00	0.00	0.00			1	N	5.86
84	1	A	3	A	13	30	0.03	1.08						49	66		0.18			3.09			0	0.00	0.00	0.00			2	Y	5.86
84	2	A	3	A	31	48	0.22	4.27						67	84		0.38			4.63			0	0.00	0.00	0.00			2	N	5.85
88	3	A	23	D	49	73	0.30	5.87						68	92		0.55			7.46			1	1.52	0.00	0.00	1.52		7	N	4.38
88	0	D	23	D	38	62	0.29	3.20						92	116		0.82			4.11			0	0.00	0.00	0.00			5	N	4.37
83	5	A	8	A	24	54	0.20	3.35						96	126		0.87			6.02			1	2.27	1.00	0.12	2.39		12	N	8.07
83	2	D	5	D	48	78	0.42	3.40				64	91	76	106	0.39	0.69	0.64	4.14	4.62	7.79	3.71	0	0.00	0.00	0.00		2	6	N	8.03
80	4	A	14	D	23	40	0.06	1.50				55	72	53	70	0.26	0.21	0.36	4.27	3.87	7.43	5.17	0	0.00	1.00	3.18	3.18	1	8	N	7.42
80	2	D	14	D	13	30	0.08	4.46				87	104	81	98	0.72	0.67	0.78	9.62	8.00	8.13	5.09	1	1.60	1.00	0.33	1.94	2	12	N	7.40
88	0	A	2	D	62	86	0.59	5.20						65	89		0.62			5.24			1	0.05	0.00	0.00	0.05		5	N	4.60
89	1	A	3	A	19	43	0.06	0.72						17	41		0.05			0.66			0	0.00	0.00	0.00			0	N	4.14
84	2	A	9	A	24	41	0.02	0.77						48	65		0.08			2.31			0	0.00	0.00	0.00			3	N	7.44
84	2	A	9	A	24	41	0.08	3.69						45	62		0.21			4.79			0	0.00	1.00	0.75	0.75		5	N	7.44
84	2	A	4	A	32	49	0.06	1.33						37	54		0.08			1.68			0	0.00	0.00	0.00			2	N	7.21
88	1	A	1	A	7	31	0.02	0.07						27	51		0.05			0.71			0	0.00	0.00	0.00			1	N	4.55
90	12	A	17	A	26	50	0.08	0.86						34	58		0.12			1.14			0	0.00	1.00	5.21	5.21		1	N	3.93
90	1	A	17	A	31	55	0.20	3.21						37	61		0.27			3.57			0	0.00	1.00	0.77	0.77		4	N	3.91
87	1	A	5	A	29	53	0.08	1.50						25	49		0.06			1.03			0	0.00	1.00	0.26	0.26		5	N	4.93
91	1	A	4	A	17	41	0.05	0.54						37	61		0.15			1.25			0	0.00	0.00	0.00			2	Y	3.62
85	10	A	23	D	34	51	0.17	4.41						89	106		0.68			6.30			1	2.04	1.00	0.01	2.05		10	N	7.00
80	1	A	3	A	11	28	0.02							36	53		0.09			0.57			0	0.00	0.00	0.00			1	N	7.54
84	1	A	8	A	7	24	0.02							38	55		0.12			0.40			0	0.00	0.00	0.00			1	N	5.83
84	1	A	4	A	24	41	0.05	1.40						23	40		0.05			1.47			0	0.00	1.00	0.08	0.08		4	N	5.77
90	1	A	2	A	17	41	0.03	1.62						39	63		0.10			2.52			0	0.00	0.00	0.00			4	N	4.87
89	1	A	10	A	10	34	0.09	1.20						36	60		0.30			2.12			0	0.00	0.00	0.00			1	Y	4.15
89	1	A	2	A	32	56	0.11	1.07						53	77		0.25			3.57			0	0.00	1.00	0.09	0.09		6	N	4.20
93	1	A	4	A	21	45	0.05	0.57						59	83		0.24			2.81			0	0.00	0.00	0.00			5	N	3.87
79	1	A	5	A	42	59	0.01	5.17						44	61		0.01			7.00			1	0.65	0.00	0.00	0.65		6	N	8.05
80	1	A	4	A	4	21	0.02	0.63						16	33		0.04			1.15			0	0.00	0.00	0.00			0	Y	7.53
88	1	A	4	A	18	42	0.05	0.79						50	74		0.24			3.49			0	0.00	0.00	0.00			7	N	4.57
79	1	A	8	A	38	59	0.07	2.29				49	66	67	88	0.15	0.20	0.13	2.59	4.57	4.79		0	0.00	0.00	0.00		0	7	Y	8.14
85	1	D	1	D	33	57	0.07	1.34				49	73	93	117	0.23	0.51	0.27	2.53	2.61	6.37		1	0.05	0.00	0.00	0.05	0	5	N	6.74
79	1	A	5	A	21	38	0.07	2.24						43	60		0.20			3.41			0	0.00	0.00	0.00			1	Y	8.18
79	1	A	7	A	17	34	0.02							28	45		0.03			0.18			0	0.00	0.00	0.00			2	N	8.18
79	1	A	3	A	44	61	0.14	3.97				23	40	48	65	0.05	0.17	0.12	2.88	4.86	6.35		0	0.00	0.00	0.00		0	4	N	8.05
86	1	A	12	D	31	55	0.10	2.52						51	75		0.22			4.17			0	0.00	1.00	0.24	0.24		3	N	5.17
81	2	A	9	A	11	41	0.04	2.93						44	74		0.18			4.57			0	0.00	0.00	0.00			5	N	9.57
91	1	A	4	A	8	32	0.03	0.15						36	60		0.14			1.16			0	0.00	0.00	0.00			1	Y	4.43
88	0	A	2	A	21	45	0.04	0.23						36	60		0.08			0.73			0	0.00	0.00	0.00			5	N	4.41
81	1	A	1	A	28	45	0.04	1.12						38	55		0.07			1.67			0	0.00	0.00	0.00			2	N	7.55
89	1	A	3	A	23	47	0.04	0.58						58	82		0.17			2.75			0	0.00	0.00	0.00			2	N	5.22
82	2	A	8	A	40	57	0.17	3.56						48	65		0.23			4.31			0	0.00	1.00	1.39	1.39		6	N	6.58
87	2	A	21	A	13	37	0.04	0.62						31	55		0.11			2.07			0	0.00	1.00	0.81	0.81		4	N	4.70
87	4	A	21	A	25	49	0.11	2.33						56	80		0.38			5.74			0	0.00	1.00	1.97	1.97		6	N	4.70
87	2	A	21	A	21	45	0.11	2.53						52	76		0.39			5.16			0	0.00	1.00	1.46	1.46		5	N	4.69
87	1	A	6	A	27	51	0.09	1.50						38	62		0.16			2.30			0	0.00	1.00	0.48	0.48		4	N	4.68
88	6	A	18	A	13	37	0.04	0.61						42	66		0.18			2.73			1	1.73	1.00	3.58	5.31		5	N	4.61
88	4	A	18	A	16	40	0.16	4.09						50	74		0.36			5.51			0	0.00	1.00	1.82	1.82		5	N	4.60
88	3	A	6	D	23	47	0.07	1.93						35	59		0.14			2.56			0	0.00	1.00	1.46	1.46		3	N	4.58
99	2	A	11	A	23	57	0.07					35	69	41	75	0.29	0.17	0.32	1.79	0.64	1.92		0	0.00	0.00	0.00		0	3	N	2.38
82	1	A	1	A	33	50	0.06	1.19						33	50		0.06			1.19			0	0.00	0.00	0.00			2	N	8.39
78	1	A	6	A	15	32	0.05	1.56						31	48		0.13			1.96			0	0.00	0.00	0.00			1	Y	10.93
79	1	A	3	A	17	34	0.03	1.53				33	50	50	67	0.20	0.15	0.41	2.30	3.44	5.16	2.67	0	0.00	0.00	0.00		2	1	N	10.28
79	1	A	5	A	14	31	0.03	1.07				30	47	39	56	0.11	0.10	0.15	2.13	2.09	5.26	2.79	0	0.00	1.00	0.59	0.59	2	4	N	10.26
88	1	A	10	A	41	65	0.24	2.73						51	75		0.33			3.61			0	0.00	0.00	0.00			5	N	5.53
79	6	A	9	A	1	18	0.02	0.59						42	59		0.13			2.47			0	0.00	0.00	0.00			1	N	8.14
84	1	A	7	A	33	50	0.08	1.41						33	50		0.08			1.41			0	0.00	0.00	0.00			2	N	6.05
87	2	A	6	D	39	63	0.19	2.39						108	132		0.85			3.31			0	0.00	1.00	0.77	0.77		9	N	4.77
78	3	A	4	A	38	55	0.24	4.90						61	78		0.45			6.51			1	2.00	0.00	0.00	2.00		6	N	8.79
83	1	A	7	A	22	39	0.03	0.84						28	45		0.04			0.93			0	0.00	0.00	0.00			1	N	6.41
83	1	A	6	A	34	51	0.16	5.46						56	73		0.21			5.37			1	0.65	0.00	0.00	0.65		9	N	6.34
89	1	A	4	A	7	31	0.02	0.25						27	51		0.05			0.89			0	0.00	0.00	0.00			1	N	5.06
93	1	A	9	A	21	45	0.10	1.39				51	75	58	82	0.46	0.43	0.40	4.14	4.96	5.16		0	0.00	0.00	0.00		0	6	N	3.82
79	21	A	32	A	55	72	0.27	5.93						59	76		0.31			6.57			1	10.23	1.00	0.25	10.48		4	N	10.04
84	7	A	7	A	22	39	0.06	1.20						41	58		0.15			2.13			0	0.00	0.00	0.00			3	N	7.26
89	2	A	8	A	28	52	0.09	0.96						61	85		0.33			3.09			0	0.00	0.00	0.00			4	Y	5.34
86	1	A	6	A	37	61	0.01	3.34						64	88		0.09			6.88			1	0.23	0.00	0.00	0.23		7	N	4.98
89	4	A	19	A	38	62	0.15	1.50						81	105		0.52			3.53			0	0.00	1.00	1.98	1.98		12	N	5.40
87	1	A	2	A	8	32	0.02	0.27						52	76		0.18			2.68			0	0.00	0.00	0.00			2	Y	6.00
91	0	A	4	A	33	57	0.14	1.43						48	72		0.25			2.78			0	0.00	0.00	0.00			1	N	4.39
91	2	A	4	D	34	58	0.14	1.93						56	80		0.34			5.02			0	0.00	1.00	0.96	0.96		6	N	4.35
102	3	A	8	D	20	44	0.08	0.01						43	67		0.23			1.19			0	0.00	1.00	0.75	0.75		5	N	2.25
96	1	A	13	A	27	51	0.15	3.54						43	67		0.28			4.62			0	0.00	0.00	0.00			2	N	3.13
94	0	A	9	A	23	47	0.06	0.45				22	46	41	65	0.04	0.13	0.06	1.24	1.39	3.80		0	0.00	0.00	0.00		0	4	N	3.64
98	0	D	5	D	22	46	0.15	3.04				93	117	94	118	0.81	0.91	0.86	9.45	8.06	6.74	4.43	1	0.40	0.00	0.00	0.40	1	6	N	3.00
84	1	A	5	A	26	43	0.07	1.23				38	55	51	68	0.12	0.20	0.18	2.77	3.01	5.45		0	0.00	0.00	0.00		0	1	N	7.60
90	0	A	5	A		24	0.02								24		0.02						0	0.00	0.00	0.00				Y	4.66
85	1	A	4	A	22	46	0.14	0.22						47	71		0.36			1.30			0	0.00	0.00	0.00			2	N	5.48
88	1	A	7	A	49	73	0.20	2.74						45	69		0.18			2.66			0	0.00	0.00	0.00			4	N	4.42
92	1	A	18	A	7	31	0.04	0.86						38	62		0.20			2.09			0	0.00	0.00	0.00			4	N	3.52
85	16	A	18	A	34	51	0.25	1.29				44	61	41	58	0.19	0.34	0.34	3.71	2.89	5.96	5.31	1	6.28	1.00	5.43	11.71	6	5	N	7.12
80	4	A	7	A	23	40	0.05	1.75						50	67		0.17			3.51			0	0.00	0.00	0.00			6	N	7.55
83	2	A	10	A	19	36	0.05	1.09						37	54		0.12			1.73			0	0.00	0.00	0.00			0	N	6.08
83	3	A	10	A	8	25	0.02	1.44						22	39		0.11			4.47			0	0.00	1.00	0.41	0.41		3	N	6.07
83	2	A	10	A	25	42	0.12	2.72						31	48		0.16			2.85			0	0.00	0.00	0.00			1	N	6.07
92	2	A	5	A	15	39	0.03							32	56		0.07			0.29			0	0.00	0.00	0.00			1	N	3.53
93	3	A	52	A	18	42	0.10	1.61						35	59		0.24			2.13			0	0.00	0.00	0.00			1	N	3.27
93	11	A	52	A	65	89	0.64	8.06						66	90		0.65			8.06			1	7.47	1.00	0.57	8.04		7	N	3.27
93	1	A	52	A	17	41	0.12	2.39						43	67		0.36			3.68			0	0.00	0.00	0.00			1	N	3.26
93	1	A	4	A	14	38	0.05	0.28						54	78		0.28			2.55			0	0.00	0.00	0.00			4	N	3.20
93	2	A	9	A	23	47	0.08	0.57						80	104		0.55			4.26			0	0.00	1.00	0.63	0.63		6	N	3.17
88	1	A	3	A	13	37	0.04	0.55						54	78		0.25			2.87			0	0.00	0.00	0.00			2	Y	4.41
80	1	A	6	A	39	67	0.10	1.86						63	91		0.25			4.36			0	0.00	1.00	0.58	0.58		5	N	10.17
97	0	A	4	A	28	52	0.09	0.63						28	52		0.09			0.63			0	0.00	0.00	0.00			1	N	2.93
87	11	A	21	A	39	63	0.19	5.06				68	92	74	98	0.36	0.48	0.43	6.51	6.56	6.61	3.98	1	5.44	1.00	3.34	8.78	7	7	N	6.44
92	1	A	3	D	37	61	0.15	1.19						51	75		0.24			2.46			0	0.00	0.00	0.00			2	N	3.38
92	1	A	3	D	14	38	0.06	1.58				38	62	74	98	0.23	0.55	0.23	3.00	4.77	4.15		0	0.00	0.00	0.00		0	6	N	3.38
82	0	D	0	D	85	102	0.53	5.71						155	172		0.94			3.66			1	0.45	0.00	0.00	0.45		15	N	6.72
87	3	A	8	A	46	70	0.19	2.40						59	83		0.29			3.28			0	0.00	0.00	0.00			7	N	6.13
85	1	A	6	A	34	58	0.10	1.96				39	73	47	71	0.17	0.17	0.17	4.40	4.02	3.75		0	0.00	0.00	0.00		0	3	N	5.38
85	1	A	1	A	26	50	0.08	1.13				39	63	41	65	0.11	0.15	0.12	2.01	2.03	5.15	2.37	0	0.00	1.00	0.23	0.23	1	1	N	5.37
93	1	A	5	A	0	24	0.01							35	59		0.07						0	0.00	0.00	0.00			1	Y	3.20
93	1	A	6	A	34	58	0.05	2.34						44	68		0.07			3.25			0	0.00	0.00	0.00			2	N	3.94
82	4	A	17	A	58	75	0.50	8.68						52	69		0.44			8.40			1	0.87	0.00	0.00	0.87		5	N	8.21
88	0	A	4	A	0	24	0.02							0	24		0.02						0	0.00	0.00	0.00			0	Y	5.53
80	3	A	11	A	32	49	0.03	1.03						39	56		0.04			1.56			0	0.00	0.00	0.00			5	N	7.43
80	3	A	11	A	21	38	0.06	4.05						31	48		0.11			4.25			0	0.00	0.00	0.00			1	N	7.42
81	2	A	11	A	42	70	0.26	3.78						54	82		0.38			5.26			0	0.00	0.00	0.00			7	N	7.01
84	0	A	3	A	37	54	0.16	2.28						30	47		0.12			1.85			0	0.00	0.00	0.00			1	Y	7.16
93	2	A	13	A	34	58	0.10	1.25						56	80		0.23			3.01			0	0.00	0.00	0.00			5	N	3.20
93	1	A	5	A	49	73	0.24	2.24						41	65		0.18			1.49			0	0.00	0.00	0.00			2	Y	3.16
95	3	D	3	D	25	49	0.09	0.87				62	86	69	93	0.42	0.43	0.57	5.61	4.69	7.64	5.38	0	0.00	1.00	1.97	1.97	3	5	N	3.36
84	3	A	7	A	53	70	0.25	3.60						53	70		0.25			3.60			0	0.00	1.00	2.25	2.25		8	N	5.83
79	1	A	1	A	13	30	0.01	2.30						24	41		0.02			2.63			0	0.00	0.00	0.00			1	N	10.34
82	2	A	4	A	7	24	0.02	2.78						27	44		0.05			3.42			0	0.00	0.00	0.00			0	Y	8.22
88	3	A	7	A	41	65	0.16	1.81				34	58	42	66	0.11	0.17	0.17	1.82	1.91	4.83		0	0.00	0.00	0.00		0	1	N	5.55
77	1	A	31	A	19	36	0.04	4.56						32	49		0.16			6.50			1	0.06	0.00	0.00	0.06		3	N	9.07
79	5	A	8	A	27	44	0.14	6.54						50	67		0.33			8.24			1	1.44	0.00	0.00	1.44		4	N	8.16
82	3	A	11	A	37	54	0.09	1.80						56	73		0.18			3.34			0	0.00	0.00	0.00			3	N	6.46
82	3	A	11	A	20	37	0.04	2.32						38	55		0.11			3.02			0	0.00	0.00	0.00			1	N	6.46
88	1	A	9	A	10	34	0.03	0.77						42	66		0.15			2.25			0	0.00	0.00	0.00			3	N	5.72
82	2	A	2	A	38	55	0.07	1.69						50	67		0.11			2.80			0	0.00	0.00	0.00			1	N	6.85
88	0	A	2	A	12	36	0.04	0.56						17	41		0.05			0.77			0	0.00	0.00	0.00			0	Y	4.62
84	5	A	9	A	35	52	0.10	2.76						83	100		0.44			4.60			1	1.00	0.00	0.00	1.00		10	N	5.84
84	1	A	1	A	21	38	0.03	0.50						20	37		0.03			0.48			0	0.00	0.00	0.00			1	N	5.78
79	0	A	4	A	6	23	0.02	1.05				28	45	22	39	0.07	0.04	0.10	2.46	1.66	5.57		0	0.00	1.00	0.07	0.07	0	4	N	10.19
79	1	A	5	A	12	29	0.03	2.34				39	56	61	78	0.13	0.26	0.13	3.21	5.95	5.31		0	0.00	0.00	0.00		0	7	N	10.11
79	1	A	5	A	33	50	0.27	2.73				54	71	65	82	0.23	0.58	0.26	3.67	4.64	8.05	3.66	0	0.00	1.00	0.25	0.25	1	8	N	10.10
82	1	A	4	A	10	27	0.03	0.81						39	56		0.13			1.99			0	0.00	0.00	0.00			5	N	8.44
82	1	A	7	A	62	79	0.47	7.28						62	79		0.29			5.48			1	0.03	0.00	0.00	0.03		6	N	8.31
82	3	A	58	A	37	65	0.27	5.48						68	96		0.41			5.38			1	0.85	0.00	0.00	0.85		6	N	8.54
82	2	A	58	A	53	81	0.67	4.03						72	100		0.81			4.78			0	0.00	0.00	0.00			5	Y	8.52
94	1	A	8	A	36	60	0.11	1.05						35	59		0.11			0.97			0	0.00	0.00	0.00			3	N	3.66
81	2	A	7	A	32	49	0.14	5.40						59	76		0.35			7.40			1	1.03	0.00	0.00	1.03		13	N	8.76
87	1	A	3	A	8	32	0.03	0.39						21	45		0.06			0.89			0	0.00	0.00	0.00			1	Y	5.87
88	0	A	11	A	18	42	0.09	3.45						39	63		0.25			4.31			1	0.07	0.00	0.00	0.07		1	Y	5.75
88	1	A	11	A	32	56	0.09	1.88						51	75		0.20			3.50			0	0.00	0.00	0.00			2	N	5.75
88	1	A	11	A	28	52	0.11	3.20						41	65		0.19			4.06			0	0.00	0.00	0.00			2	N	5.75
101	1	A	4	A	31	55	0.14	0.29				40	64	41	65	0.16	0.21	0.19	1.92	1.07	3.33		0	0.00	0.00	0.00		0	2	Y	2.36
81	1	A	3	A	44	61	0.09	2.21						47	64		0.10			2.49			0	0.00	0.00	0.00			5	N	6.88
88	1	A	5	A	31	55	0.07	0.93						42	66		0.11			1.80			0	0.00	0.00	0.00			5	Y	4.59
86	1	D	1	D	40	64	0.06	5.85						121	145		0.64			5.60			0	0.00	1.00	0.52	0.52		14	N	6.44
97	1	A	7	A	4	28	0.02							28	52		0.08			0.32			0	0.00	0.00	0.00			1	Y	2.66
86	1	A	5	D	28	63	0.05	0.66				48	83	46	81	0.40	0.11	0.52	2.12	2.01	5.80		0	0.00	0.00	0.00		0	3	N	5.24
86	1	A	5	D	21	56	0.14	2.18				98	133	53	88	0.89	0.44	0.93	6.27	4.17	7.59		0	0.00	0.00	0.00		0	5	N	5.24
80	3	A	22	A	59	76	0.21	6.21						98	115		0.56			5.41			1	0.43	0.00	0.00	0.43		13	N	9.31
80	1	A	22	A	14	31	0.03	1.94						37	54		0.11			2.76			0	0.00	0.00	0.00			5	N	9.30
92	1	A	2	A	3	38	0.01							41	76		0.06			0.09			0	0.00	0.00	0.00			2	N	3.41
78	1	A	4	A	6	23	0.01	1.04				20	37	38	55	0.03	0.06	0.06	1.83	2.31	5.22		0	0.00	0.00	0.00		0	1	N	8.78
78	1	A	6	A	13	30	0.00	3.52						17	34		0.00			5.47			1	0.27	0.00	0.00	0.27		6	N	8.54
78	1	A	7	A	5	22	0.01	3.57				12	29	12	29	0.02	0.02	0.02	3.40	4.17	5.68		0	0.00	0.00	0.00		0	1	N	8.61
80	1	A	5	A	29	46	0.00	5.47						46	63		0.01			6.80			1	0.30	0.00	0.00	0.30		9	N	7.56
85	2	A	10	A	22	39	0.09	2.02						48	65		0.28			3.64			0	0.00	0.00	0.00			1	Y	5.64
86	2	A	3	A	15	39	0.03	1.50						34	58		0.09			2.06			0	0.00	0.00	0.00			2	N	4.98
88	0	D	0	D	107	131	0.79	5.69				124	148	108	132	0.92	0.80	0.91	10.83	5.66	5.51	3.79	1	0.29	0.00	0.00	0.29	1	13	N	4.79
90	3	A	10	A	21	45	0.08	2.61						52	76		0.49			6.92			1	0.76	0.00	0.00	0.76		8	N	3.97
90	6	A	10	A	21	45	0.10	2.21						41	65		0.43			6.03			0	0.00	0.00	0.00			6	N	3.96
81	2	A	5	A	7	24	0.02	0.91						36	53		0.11			1.96			0	0.00	0.00	0.00			1	N	8.79
77	1	A	7	A	73	90	0.37	5.80						89	106		0.51			5.33			1	0.17	0.00	0.00	0.17		9	N	8.85
77	4	A	8	A	29	46	0.04	1.60				25	42	41	58	0.04	0.08	0.11	1.80	2.43	5.65		1	0.21	0.00	0.00	0.21	0	1	N	8.82
80	0	A	3	A	45	62	0.16	2.67						68	85		0.31			3.32			0	0.00	0.00	0.00			4	N	7.41
92	2	A	2	A	9	33	0.02							23	47		0.04			0.09			0	0.00	0.00	0.00			1	N	3.67
85	1	A	4	D	82	106	0.45	5.19				69	93	84	108	0.50	0.51	0.53	5.43	5.05	7.54		0	0.00	0.00	0.00		0	10	Y	5.48
77	1	A	3	A	17	34	0.02	0.72						53	70		0.12			2.83			0	0.00	0.00	0.00			4	N	11.24
84	1	A	3	A	12	29	0.03	0.76						31	48		0.10			1.28			0	0.00	0.00	0.00			1	Y	7.28
86	1	A	4	A	23	47	0.07	0.99						24	48		0.07			1.00			0	0.00	0.00	0.00			1	N	6.37
80	1	A	7	A	81	98	0.46	5.93						60	77		0.28			6.11			1	0.38	0.00	0.00	0.38		8	N	10.17
87	1	A	12	D	14	38	0.04	0.71						44	68		0.18			2.20			0	0.00	0.00	0.00			4	N	4.95
87	2	A	12	D	24	48	0.03	2.14						43	67		0.08			3.26			0	0.00	0.00	0.00			5	N	4.94
81	4	A	4	A	20	37	0.03	0.98						34	51		0.06			1.37			0	0.00	0.00	0.00			1	Y	7.10
82	8	A	12	A	34	51	0.19	7.11						47	64		0.30			8.31			1	4.92	0.00	0.00	4.92		8	N	6.84
80	3	A	11	A	22	39	0.09	3.04						41	58		0.22			4.14			1	2.63	0.00	0.00	2.63		7	N	9.57
80	2	A	3	A	21	38	0.05	1.35						42	59		0.14			2.42			0	0.00	0.00	0.00			3	N	9.78
85	2	A	7	A	38	55	0.22	3.46						91	108		0.70			5.16			1	1.18	0.00	0.00	1.18		10	N	6.98
85	1	A	7	A	45	62	0.19	3.52						44	61		0.18			3.42			0	0.00	1.00	0.30	0.30		5	N	6.94
85	1	A	19	A	14	38	0.04	0.77						41	65		0.15			1.98			0	0.00	0.00	0.00			2	N	6.72
85	4	A	19	A	43	67	0.19	5.01						62	86		0.38			6.08			1	0.47	0.00	0.00	0.47		9	N	6.71
81	1	A	5	A	26	43	0.05	1.66						55	72		0.16			3.67			0	0.00	0.00	0.00			4	N	7.09
85	4	A	13	A	35	52	0.15	4.68						62	79		0.36			6.56			0	0.00	0.00	0.00			8	N	5.56
85	1	A	4	A	11	35	0.03	0.64						38	62		0.14			1.69			0	0.00	0.00	0.00			4	Y	5.35
87	5	A	9	A	32	56	0.20	5.80						50	74		0.35			7.36			1	0.64	0.00	0.00	0.64		8	N	6.22
87	1	A	13	A	22	46	0.08	1.62						46	70		0.23			3.06			0	0.00	0.00	0.00			3	N	6.11
87	2	A	13	A	19	43	0.09	3.50						45	69		0.29			4.93			0	0.00	0.00	0.00			4	N	6.11
84	3	A	6	A	28	45	0.08	1.30						48	65		0.20			3.80			0	0.00	1.00	1.97	1.97		5	N	5.83
80	0	D	1	D	73	90	0.51	4.21						73	90		0.51			4.21			0	0.00	0.00	0.00			7	N	7.54
79	2	A	6	A	28	45	0.07	1.79						43	60		0.14			2.85			0	0.00	0.00	0.00			3	N	8.55
81	3	A	7	D	30	47	0.07	1.66						44	61		0.14			3.64			0	0.00	0.00	0.00			9	N	7.00
94	1	A	3	A	21	45	0.05	0.37						39	63		0.12			1.13			0	0.00	0.00	0.00			3	N	3.53
99	2	A	6	A	30	54	0.16	2.23						67	91		0.49			4.40			0	0.00	0.00	0.00			5	Y	2.69
77	1	A	1	A	7	24	0.01	0.80						26	43		0.04			1.43			0	0.00	0.00	0.00			0	N	11.51
88	1	A	8	A	14	38	0.02	0.42						24	48		0.03			0.71			0	0.00	0.00	0.00			1	N	5.75
88	2	A	8	A	18	42	0.06	1.94						43	67		0.19			3.19			0	0.00	0.00	0.00			3	Y	5.74
77	2	A	3	A	35	52	0.07	3.34						46	63		0.11			4.49			1	0.63	0.00	0.00	0.63		5	N	8.83
82	2	A	2	A	11	28	0.03	0.84						30	47		0.09			1.36			0	0.00	0.00	0.00			2	N	6.45
78	1	A	5	A	25	53	0.15	1.20				42	70	48	76	0.24	0.37	0.29	2.19	2.76	6.11		0	0.00	0.00	0.00		0	4	N	10.76
84	5	A	11	A	8	25	0.04	0.01				47	64	40	57	0.15	0.19	0.15	2.70	1.38	4.52		0	0.00	0.00	0.00		0	2	N	5.69
79	1	A	4	A	11	28	0.03	1.31						38	55		0.11			2.30			0	0.00	0.00	0.00			0	Y	10.79
79	1	A	6	A	89	106	0.84	4.74						100	117		0.88			4.07			1	0.61	0.00	0.00	0.61		8	N	10.79
83	1	A	5	A	47	64	0.25	4.47						65	82		0.40			5.13			0	0.00	0.00	0.00			6	N	6.08
83	1	A	5	A	47	64	0.16	4.66						48	65		0.16			4.75			0	0.00	0.00	0.00			2	N	6.07
84	1	A	6	A	9	26	0.02	0.94						40	57		0.12			2.27			0	0.00	1.00	0.41	0.41		3	N	5.86
76	1	A	16	A	39	56	0.07	3.09				30	47	44	61	0.04	0.09	0.14	2.44	3.59	3.39		0	0.00	0.00	0.00		0	4	N	9.59
76	1	A	3	A	38	55	0.11	2.16				27	44	36	53	0.05	0.10	0.06	2.01	2.30	3.93		0	0.00	0.00	0.00		0	2	N	9.56
76	2	A	14	A	12	29	0.04	3.00				33	50	50	67	0.10	0.22	0.12	2.73	5.46	4.47		0	0.00	0.00	0.00		0	4	N	9.52
76	1	A	14	A	15	32	0.03	2.30				15	32	20	37	0.02	0.03	0.04	2.94	2.47	4.41		0	0.00	0.00	0.00		0	0	N	9.52
77	2	A	32	A	15	32	0.06	2.37				26	43	48	65	0.09	0.29	0.09	3.02	5.52	5.34		0	0.00	0.00	0.00		0	4	Y	9.31
83	2	A	3	A	25	42	0.04	2.41						48	65		0.13			3.99			0	0.00	0.00	0.00			4	N	6.10
84	3	A	7	A	39	56	0.14	2.11						55	72		0.24			3.43			0	0.00	0.00	0.00			8	N	5.79
77	3	A	10	A	28	45	0.14	5.71				79	96	67	84	0.46	0.47	0.56	8.08	7.70	7.65	4.49	1	1.19	1.00	0.53	1.72	2	5	N	9.01
77	1	A	11	A	43	60	0.01	5.06						61	78		0.04			6.12			1	0.43	0.00	0.00	0.43		7	N	8.92
77	1	A	11	A	42	59	0.12	3.76						67	84		0.27			5.63			1	0.91	0.00	0.00	0.91		7	N	8.92
79	1	A	3	A	21	49	0.02	0.13						29	57		0.03			0.26			0	0.00	0.00	0.00			1	N	7.85
87	0	A	2	A	25	49	0.07	1.03						18	42		0.05			0.87			0	0.00	0.00	0.00			1	N	6.04
87	1	A	6	D	23	47	0.06	1.19						34	58		0.11			3.03			0	0.00	0.00	0.00			3	N	5.95
87	3	D	6	D	11	35	0.04	2.18						47	71		0.27			5.39			0	0.00	0.00	0.00			4	N	5.95
90	2	D	2	D	48	72	0.39	6.50						65	89		0.38			6.39			1	0.89	0.00	0.00	0.89		5	N	4.74
94	1	A	11	A	6	30	0.02							25	49		0.06			0.53			0	0.00	0.00	0.00			1	N	3.64
82	10	A	12	A	17	34	0.05	3.43						70	87		0.37			5.88			1	2.15	1.00	1.81	3.96		5	Y	6.59
84	6	A	16	A	17	34	0.05	0.95						57	74		0.25			3.24			1	2.85	0.00	0.00	2.85		2	N	5.75
85	1	A	7	A	32	56	0.03	0.72				48	72	47	71	0.15	0.06	0.08	2.00	1.92	3.94		0	0.00	0.00	0.00		0	2	N	6.68
90	1	A	3	A	36	60	0.14	1.29						52	76		0.24			2.71			0	0.00	0.00	0.00			1	N	4.92
94	4	A	6	D	32	56	0.29	1.60						57	81		0.55			3.53			0	0.00	0.00	0.00			3	N	3.69
81	1	A	4	A	19	36	0.03	1.18						22	39		0.03			1.25			0	0.00	0.00	0.00			1	Y	8.77
81	1	A	2	A	33	50	0.09	1.89				32	49	28	45	0.10	0.07	0.19	2.49	1.70	5.56		0	0.00	0.00	0.00		0	1	N	7.32
94	4	A	7	A	0	24	0.02							44	68		0.20			1.79			0	0.00	1.00	0.56	0.56		5	N	3.70
85	1	A	4	A	36	60	0.12	2.82						56	80		0.27			5.48			0	0.00	0.00	0.00			5	N	5.31
86	1	A	13	A	27	51	0.03	1.57						55	79		0.16			3.43			0	0.00	0.00	0.00			7	Y	5.17
88	2	A	5	A	30	54	0.10	1.94						79	103		0.55			4.44			0	0.00	1.00	0.95	0.95		11	N	4.64
88	8	A	24	A	38	62	0.31	6.91						64	88		0.56			8.47			1	5.60	1.00	0.07	5.68		6	N	4.42
88	4	A	24	A	26	50	0.26	4.27						38	62		0.41			5.44			1	1.25	1.00	1.16	2.41		5	N	4.42
88	10	A	24	A	0	24	0.04	1.61						70	94		0.54			4.78			0	0.00	0.00	0.00			6	Y	4.41
88	2	A	4	A	12	36	0.03	0.76						47	71		0.19			3.61			0	0.00	1.00	1.47	1.47		4	N	4.39
88	0	A	2	A	19	43	0.05	0.78						22	46		0.06			0.86			0	0.00	1.00	0.10	0.10		2	N	4.35
78	3	A	14	D	17	34	0.06	3.04				72	89	70	87	0.45	0.45	0.51	7.51	6.12	7.60	5.43	0	0.00	1.00	2.32	2.32	3	7	N	8.67
78	0	D	14	D	50	67	0.36	7.42				27	44	79	96	0.12	0.67	0.33	4.77	7.70	5.96	1.88	1	0.25	0.00	0.00	0.25	1	13	N	8.66
85	1	A	7	A	0	17	0.03	1.13						22	39		0.09			2.01			0	0.00	0.00	0.00			0	N	7.39
77	1	A	4	A	27	44	0.04	1.43				46	63	51	68	0.12	0.13	0.13	2.42	3.93	6.01		0	0.00	0.00	0.00		0	8	N	11.13
86	2	A	12	A	39	63	0.15	1.78						36	60		0.13			1.51			0	0.00	0.00	0.00			2	Y	5.14
80	3	A	7	A	20	37	0.05	1.29						49	66		0.18			3.41			0	0.00	0.00	0.00			2	N	9.49
79	5	A	10	A	15	45	0.07	2.55						69	99		0.48			5.08			0	0.00	0.00	0.00			9	N	9.93
80	1	A	4	A	19	46	0.05	2.35						52	79		0.20			4.34			0	0.00	0.00	0.00			6	N	9.33
86	1	A	2	A	15	39	0.04	0.82						32	56		0.11			1.25			0	0.00	0.00	0.00			3	Y	5.29
88	5	A	17	D	44	68	0.19	2.08						44	68		0.19			2.08			0	0.00	0.00	0.00			2	N	5.55
88	5	A	17	D	33	57	0.19	2.65						56	80		0.39			4.50			0	0.00	0.00	0.00			3	N	5.54
77	2	A	5	A	5	22	0.02	0.83						29	46		0.08			1.58			0	0.00	0.00	0.00			2	N	11.69
81	1	A	3	A	25	42	0.07	1.30						29	46		0.08			1.37			0	0.00	0.00	0.00			4	Y	8.73
89	1	A	1	A	39	76	0.15	2.56						50	87		0.22			3.58			0	0.00	1.00	0.15	0.15		5	N	4.07
86	5	A	10	A	24	48	0.00	3.10						82	106		0.84			8.23			1	1.99	0.00	0.00	1.99		12	N	5.48
89	1	A	5	A	54	78	0.17	2.24						78	102		0.36			3.68			0	0.00	0.00	0.00			6	N	4.24
78	2	A	6	A	52	69	0.18	3.74				47	64	59	76	0.20	0.22	0.17	3.19	4.05	5.18		0	0.00	0.00	0.00		0	2	N	10.70
89	1	A	4	A	36	60	0.10	3.81						76	100		0.55			7.32			1	0.57	0.00	0.00	0.57		6	N	5.58
78	2	A	7	A	35	52	0.09	2.22						42	59		0.13			2.86			0	0.00	1.00	0.33	0.33		1	N	10.79
78	1	A	7	A	3	20	0.03	2.08						34	51		0.15			4.09			0	0.00	1.00	0.19	0.19		3	N	10.79
79	3	A	4	A	22	39	0.06	6.29						35	52		0.12			6.88			1	2.26	0.00	0.00	2.26		4	N	10.21
85	1	A	4	A	28	45	0.05	0.95						28	45		0.05			0.93			0	0.00	0.00	0.00			3	N	5.56
79	1	A	3	A	32	49	0.06	3.20						35	52		0.07			3.39			0	0.00	0.00	0.00			3	N	10.79
80	5	A	39	A	43	60	0.01	6.98						63	80		0.05			8.32			1	2.95	1.00	1.18	4.12		8	N	7.57
80	4	A	39	A	65	82	0.55	9.00						109	126		0.79			5.60			1	2.49	1.00	0.10	2.60		11	N	7.56
80	7	A	39	A	30	47	0.16	3.20						50	67		0.34			4.80			0	0.00	1.00	4.96	4.96		3	N	7.55
80	2	A	39	A	54	71	0.38	5.15						58	75		0.42			5.32			0	0.00	0.00	0.00			2	N	7.54
80	3	A	39	A	39	56	0.26	4.60						77	94		0.67			5.73			0	0.00	1.00	1.98	1.98		7	N	7.53
97	1	A	2	A	17	41	0.06	0.17						40	64		0.19			1.16			0	0.00	0.00	0.00			0	N	2.94
85	2	A	3	A	39	56	0.17	3.17						63	80		0.37			4.67			1	0.13	1.00	0.11	0.24		9	N	5.61
83	3	A	12	A	19	36	0.05	2.22				53	70	56	73	0.30	0.23	0.47	4.60	4.80	8.77		0	0.00	1.00	0.02	0.02	0	5	N	7.97
84	0	A	5	A	20	37	0.04	1.13				19	36	60	77	0.03	0.21	0.10	1.62	3.42	5.23		0	0.00	0.00	0.00		0	2	N	7.60
84	5	D	6	D	16	33	0.05	1.40						90	107		0.56			3.20			1	2.27	0.00	0.00	2.27		12	N	7.39
88	1	A	5	A	20	44	0.06	0.87						23	47		0.07			0.92			0	0.00	1.00	0.01	0.01		1	N	4.53
79	1	A	18	A	34	51	0.17	5.93						47	64		0.27			7.13			1	0.16	0.00	0.00	0.16		5	N	8.18
83	1	A	28	A	37	54	0.10	1.97						27	44		0.06			1.47			0	0.00	0.00	0.00			1	N	6.14
84	6	A	21	D	26	43	0.08	3.59						59	76		0.33			5.00			1	0.88	0.00	0.00	0.88		8	N	5.72
84	6	A	21	D	26	43	0.16	4.57						82	99		0.71			7.05			1	2.31	1.00	0.97	3.28		11	N	5.71
85	1	A	6	A	30	54	0.07	3.33						53	77		0.32			6.89			1	0.71	0.00	0.00	0.71		9	N	5.48
86	0	A	7	A	26	50	0.04	2.60						16	40		0.02			2.37			1	0.13	0.00	0.00	0.13		1	N	5.21
86	1	A	7	A	55	79	0.18	5.19						60	84		0.21			5.36			1	0.15	0.00	0.00	0.15		1	N	5.21
79	1	A	7	A	32	49	0.05	1.38						39	56		0.07			1.92			0	0.00	0.00	0.00			3	N	7.92
79	2	A	4	A	29	46	0.08	1.47						42	59		0.14			2.41			0	0.00	0.00	0.00			5	N	7.89
79	2	A	8	A	27	44	0.07	1.45						53	70		0.21			3.33			0	0.00	0.00	0.00			2	Y	7.87
85	1	A	7	A	38	65	0.26	3.39						42	69		0.29			3.78			0	0.00	0.00	0.00			5	N	7.07
77	2	A	4	A	13	30	0.02	0.59						34	51		0.05			1.23			0	0.00	0.00	0.00			1	N	11.32
78	4	A	10	A	7	24	0.01	0.25						46	63		0.10			3.56			0	0.00	0.00	0.00			6	N	10.79
86	0	A	1	A	52	76	0.19	3.18				46	70	57	81	0.20	0.24	0.25	2.85	4.35	6.12		0	0.00	0.00	0.00		0	4	N	5.25
83	9	D	10	D	38	55	0.36	4.05						123	140		0.96			5.34			1	8.74	0.00	0.00	8.74		12	N	8.13
79	1	A	4	A	7	24	0.01	3.00						17	34		0.03			3.42			0	0.00	0.00	0.00			1	N	10.41
79	1	A	4	A	24	41	0.02	1.24						31	48		0.03			1.38			0	0.00	0.00	0.00			3	N	7.97
78	6	A	8	A	49	66	0.21	5.45						63	80		0.32			6.05			1	0.47	1.00	3.08	3.55		6	N	10.79
88	1	A	1	A	13	48	0.04	1.37				42	66	55	90	0.21	0.26	0.19	3.29	4.24	5.02		0	0.00	0.00	0.00		0	5	Y	5.58
87
84	1	D	9	D	38	68	0.57	4.40						57	87		0.76			6.90			0	0.00	0.00	0.00			4	N	5.98
78	1	A	5	A	15	32	0.03	1.23						48	65		0.16			3.07			0	0.00	0.00	0.00			1	Y	9.08
87	1	A	3	D	12	36	0.03	0.90						52	76		0.19			2.91			0	0.00	1.00	0.15	0.15		4	N	4.95
87	2	A	3	D	46	70	0.19	3.73						63	87		0.31			4.49			0	0.00	1.00	1.39	1.39		7	N	4.95
83	1	A	9	A	23	50	0.06	0.40						18	45		0.05			0.28			0	0.00	0.00	0.00			2	Y	7.91
82	5	D	6	D	20	48	0.04	2.70						72	100		0.35			6.25			1	0.72	1.00	4.19	4.91		8	N	8.41
78	1	A	7	D	44	61	0.23	4.22						67	84		0.42			5.29			0	0.00	1.00	0.83	0.83		7	N	10.79
79	1	A	1	A	28	45	0.05	2.95						30	47		0.05			3.00			0	0.00	0.00	0.00			1	N	10.18
89	4	A	13	A	74	109	0.52	5.90						61	96		0.59			7.71			1	0.55	0.00	0.00	0.55		5	N	4.06
92	1	A	23	A	67	91	0.72	5.07				41	65	61	85	0.26	0.67	0.31	6.80	4.99	7.30	5.08	0	0.00	1.00	0.78	0.78	1	7	N	3.42
92	2	A	23	A	27	51	0.14	3.43				18	42	53	77	0.06	0.35	0.17	3.19	5.33	5.81		1	0.16	1.00	0.00	0.16	0	3	N	3.42
93	7	A	14	D	66	90	0.28	4.03				49	73	60	84	0.19	0.23	0.20	5.08	3.80	5.33	2.65	0	0.00	1.00	4.63	4.63	2	6	N	3.23
93	1	A	1	A	22	46	0.09	0.48				35	59	50	74	0.12	0.29	0.14	2.39	2.26	3.13		0	0.00	0.00	0.00		0	4	Y	3.79
81	0	D	0	D	25	42	0.05	1.61						42	59		0.12			2.62			0	0.00	0.00	0.00			1	Y	9.27
77	2	A	4	A	56	73	0.31	8.33				50	67	73	90	0.13	0.31	0.13	5.28	6.63	6.15	3.31	1	0.69	0.00	0.00	0.69	1	8	N	9.34
80	1	A	9	A	36	53	0.07	2.17						36	53		0.07			2.17			0	0.00	0.00	0.00			5	N	7.42
80	1	A	9	A	43	60	0.18	4.88						66	83		0.35			6.05			0	0.00	0.00	0.00			5	N	7.41
99	1	A	6	A	25	49	0.06	0.10						35	59		0.11			0.47			0	0.00	0.00	0.00			3	N	2.74
97	0	A	3	A	22	46	0.05							44	68		0.15			1.09			0	0.00	0.00	0.00			6	N	3.19
85	4	A	5	A	22	56	0.03	0.37						55	89		0.16			3.36			0	0.00	1.00	1.70	1.70		6	N	6.85
85	2	A	3	A	13	48	0.04	0.25						46	81		0.18			2.00			0	0.00	0.00	0.00			4	Y	6.72
105	3	A	10	A	56	80	0.47	2.90						60	84		0.53			3.95			0	0.00	0.00	0.00			4	N	1.93
78	1	A	5	A	18	46	0.14	1.47						55	83		0.51			3.65			0	0.00	0.00	0.00			4	N	10.53
79	3	A	11	A	29	57	0.19	3.29						33	61		0.22			3.45			0	0.00	0.00	0.00			1	N	9.95
81	4	A	6	A	67	84	0.36	7.48						90	107		0.56			6.64			1	1.72	0.00	0.00	1.72		7	N	7.28
81	2	A	10	A	28	45	0.04	0.75						60	77		0.16			2.91			0	0.00	0.00	0.00			4	N	7.08
83	0	A	9	A	26	43	0.06	3.07						76	93		0.42			5.10			1	0.01	0.00	0.00	0.01		7	N	6.07
83	6	A	9	A	36	53	0.05	3.70						87	104		0.49			8.13			1	4.11	0.00	0.00	4.11		11	N	6.07
84	1	A	4	A	10	27	0.03	1.29						31	48		0.10			1.89			0	0.00	0.00	0.00			6	N	5.91
84	3	A	8	D	39	56	0.29	5.23						65	82		0.37			5.17			0	0.00	0.00	0.00			6	N	5.74
75	1	A	1	A	27	43	0.04	3.05						31	47		0.05			3.15			0	0.00	0.00	0.00			1	N	10.27
78	6	A	15	A	17	34	0.09	3.62						41	58		0.28			5.60			0	0.00	1.00	0.89	0.89		5	N	11.43
78	1	A	15	A	54	71	0.41	8.42						55	72		0.42			8.47			1	0.27	0.00	0.00	0.27		8	N	11.43
77	1	A	4	A	27	44	0.07	1.92						42	59		0.14			2.90			0	0.00	0.00	0.00			3	Y	12.08
93	1	A	6	A	7	31	0.03	0.05						30	54		0.11			0.76			0	0.00	0.00	0.00			1	N	3.93
86	1	A	10	A	26	50	0.10	2.17						36	60		0.17			2.60			0	0.00	1.00	0.17	0.17		3	N	5.16
78	1	A	1	A	7	24	0.05	1.76						18	35		0.10			2.22			0	0.00	0.00	0.00			1	Y	9.08
80	1	A	6	A	10	27	0.01							32	49		0.02			0.62			0	0.00	0.00	0.00			1	N	7.33
83	1	A	8	A	31	58	0.05	0.29				19	36	41	68	0.02	0.08	0.02	0.88	1.07	2.29		0	0.00	0.00	0.00		0	2	N	8.12
90	3	A	21	A	46	80	0.09	1.23						52	86		0.13			1.67			0	0.00	0.00	0.00			5	N	4.87
90	2	A	21	A	36	70	0.44	2.11						65	99		0.75			5.42			0	0.00	1.00	0.51	0.51		7	Y	4.86
84	2	A	7	A	23	40	0.04	1.03						55	72		0.18			3.09			0	0.00	0.00	0.00			2	N	5.95
81	1	A	3	D	29	46	0.08	1.43						46	63		0.17			2.76			0	0.00	0.00	0.00			5	N	7.19
98	1	A	11	A	14	49	0.18	0.27						65	100		0.73			2.83			0	0.00	0.00	0.00			5	Y	2.90
98	1	A	11	A	0	35	0.11	0.39						32	67		0.45			2.10			0	0.00	0.00	0.00			4	N	2.90
78	1	A	4	A	41	58	0.01	5.69						37	54		0.01			4.36			1	0.20	0.00	0.00	0.20		5	N	8.60
87	4	A	13	A	44	68	0.11	2.67						113	137		0.63			2.37			0	0.00	0.00	0.00			7	N	6.00
85	3	A	7	A	30	70	0.09	1.01						59	99		0.29			3.86			0	0.00	0.00	0.00			7	N	5.43
85	2	A	4	A	16	56	0.04	0.70						37	77		0.13			1.45			0	0.00	0.00	0.00			5	N	5.42
92	1	A	7	A	41	65	0.17	1.63				76	100	70	94	0.59	0.44	0.63	4.51	2.81	6.78	3.88	0	0.00	1.00	0.23	0.23	1	5	N	3.54
90	1	A	5	A	33	57	0.12	1.05						59	83		0.30			2.93			0	0.00	0.00	0.00			2	Y	4.98
80	1	A	1	A	21	38	0.02	4.62						28	45		0.03			4.73			0	0.00	0.00	0.00			1	N	7.32
86	1	A	10	A	6	30	0.04							33	57		0.16			0.51			0	0.00	0.00	0.00			2	N	5.02
86	2	A	10	A	12	36	0.05	1.91						44	68		0.23			3.51			0	0.00	0.00	0.00			2	N	5.02
85	2	A	3	A	29	46	0.09	1.22						62	79		0.28			3.11			0	0.00	0.00	0.00			5	N	7.04
85	1	A	1	D	32	66	0.10	1.18						42	76		0.16			2.18			0	0.00	1.00	0.81	0.81		7	N	6.71
79	2	A	4	A	11	28	0.02	1.23						41	58		0.12			2.53			0	0.00	0.00	0.00			5	Y	7.85
92	1	A	5	A	35	59	0.08	0.71						37	61		0.09			0.87			0	0.00	0.00	0.00			0	N	4.12
96	1	A	7	A	22	46	0.08	0.34						42	66		0.25			1.79			0	0.00	0.00	0.00			8	N	3.17
89	2	A	2	A	28	65	0.05	0.02						42	79		0.10			0.98			0	0.00	0.00	0.00			2	N	4.13
89	1	A	4	A	15	39	0.04	1.39						27	51		0.07			1.68			0	0.00	0.00	0.00			2	N	4.31
89	1	A	2	D	43	67	0.17	2.36				46	70	59	83	0.17	0.28	0.31	2.38	3.42	5.72		0	0.00	0.00	0.00		0	3	N	4.15
79	1	A	7	A	40	57	0.01	5.94						43	60		0.01			4.45			1	0.17	0.00	0.00	0.17		5	N	8.10
102	1	A	3	A	29	53	0.07							41	65		0.13			0.76			0	0.00	0.00	0.00			2	N	2.27
79	1	A	6	A	18	35	0.06	4.58						44	61		0.12			4.08			1	0.28	0.00	0.00	0.28		11	N	7.95
84	1	A	5	A	6	23	0.03	0.64						43	60		0.17			2.40			0	0.00	0.00	0.00			1	N	7.91
84	1	A	8	A	11	28	0.03	0.72						35	52		0.12			1.50			0	0.00	0.00	0.00			2	Y	7.39
84	1	A	8	A	26	43	0.02	0.39						53	70		0.07			2.28			0	0.00	0.00	0.00			7	Y	7.39
83	2	A	4	A	30	47	0.10	2.86						34	51		0.06			1.26			0	0.00	0.00	0.00			1	N	8.04
85	3	A	5	A	35	52	0.19	3.22						39	56		0.23			3.80			1	1.67	0.00	0.00	1.67		7	N	6.93
80	1	A	11	A	36	53	0.10	4.14						42	59		0.13			4.70			0	0.00	0.00	0.00			2	N	9.80
81	3	A	6	A	20	37	0.04	2.12				35	52	48	65	0.06	0.14	0.08	1.28	3.79	4.74		0	0.00	0.00	0.00		0	2	N	9.04
81	0	A	7	A	45	62	0.11	3.26						37	54		0.08			2.49			0	0.00	0.00	0.00			3	N	8.76
81	0	A	1	D	56	73	0.27	5.66						156	173		0.96			3.55			1	0.30	0.00	0.00	0.30		17	N	9.17
81	1	D	1	D	36	53	0.10	4.82						132	149		0.87			5.30			1	0.65	0.00	0.00	0.65		17	N	9.17
84	1	A	6	A	30	47	0.17	5.37						58	75		0.33			6.34			1	0.18	0.00	0.00	0.18		7	N	6.01
84	1	A	3	A	22	39	0.07	1.17						35	52		0.14			1.58			0	0.00	0.00	0.00			4	Y	6.00
81	1	A	5	A	82	99	0.74	5.11						106	123		1.00			4.27			1	0.41	0.00	0.00	0.41		12	N	6.93
79	1	A	6	A	49	66	0.22	3.33						55	72		0.28			4.25			0	0.00	0.00	0.00			7	N	8.25
78	2	A	7	A	38	55	0.06	2.95						90	107		0.34			4.40			1	0.60	0.00	0.00	0.60		8	N	8.59
77	1	A	9	A	39	56	0.01	7.11						43	60		0.01			7.50			1	0.53	0.00	0.00	0.53		9	N	9.63
84	2	A	3	A	17	34	0.04	3.27						39	56		0.14			4.15			0	0.00	0.00	0.00			2	N	6.04
81	2	A	7	A	17	34	0.03	1.24						74	91		0.26			3.63			0	0.00	1.00	0.36	0.36		4	N	7.02
82	3	A	8	A	22	39	0.06	1.19						48	65		0.20			3.60			0	0.00	1.00	0.66	0.66		8	N	6.63
88	2	A	3	D	35	59	0.14	1.40						63	87		0.38			3.22			0	0.00	0.00	0.00			5	N	5.41
74	2	A	4	A	24	40	0.01	0.49						36	52		0.02			0.95			0	0.00	0.00	0.00			1	N	13.11
75	1	A	1	D	41	58	0.51	5.96				77	105	62	79	0.54	0.70	0.62	5.68	7.30	6.61	2.72	1	0.12	0.00	0.00	0.12	1	7	N	12.72
84	1	A	2	A	39	56	0.16	3.54						36	53		0.07			1.48			0	0.00	0.00	0.00			5	N	5.83
81	2	A	5	A	35	52	0.09	3.49						26	43		0.06			3.14			0	0.00	0.00	0.00			4	N	9.23
86	1	A	2	A	17	41	0.05	0.89						28	52		0.08			1.12			0	0.00	0.00	0.00			1	Y	5.26
89	18	A	32	A	18	42	0.07	2.53						74	98		0.51			4.86			0	0.00	0.00	0.00			5	N	5.02
85	1	A	6	A	49	73	0.08	5.17						56	80		0.13			5.59			1	0.22	1.00	0.10	0.32		5	N	6.90
85	1	A	5	A	30	54	0.10	1.88						52	76		0.23			3.65			0	0.00	1.00	0.18	0.18		3	N	6.89
80	1	A	3	A		17	0.02	0.51						50	67		0.18			3.16			0	0.00	0.00	0.00			1	N	9.76
80	1	A	3	A	26	43	0.04	1.23						31	48		0.05			1.35			0	0.00	0.00	0.00			2	N	9.73
80	2	A	9	A	23	40	0.08	3.80						66	83		0.37			5.37			0	0.00	1.00	0.43	0.43		4	N	9.55
80	1	A	19	A	42	59	0.17	5.10						54	71		0.29			6.01			1	0.19	0.00	0.00	0.19		9	N	9.38
95	3	A	26	A	25	49	0.09	1.83				58	82	53	77	0.37	0.27	0.53	3.95	3.76	7.60	4.49	0	0.00	1.00	2.68	2.68	2	3	N	3.46
78	1	A	4	A	7	24	0.01	0.28						24	41		0.03			0.88			0	0.00	0.00	0.00			0	N	8.78
84	7	A	18	A	25	42	0.07	1.19						59	76		0.28			4.29			1	0.02	1.00	5.51	5.53		5	N	6.03
84	8	A	18	A	35	52	0.18	3.08						42	59		0.24			3.71			0	0.00	1.00	5.41	5.41		3	N	6.02
84	2	A	5	A	27	44	0.09	3.41						96	113		0.74			5.36			1	0.15	1.00	0.92	1.07		8	N	7.33
76	1	A	4	A	32	49	0.10	2.31				22	39	41	58	0.03	0.15	0.07	1.93	3.63	6.16		0	0.00	0.00	0.00		0	4	N	9.89
78	2	A	3	A	77	94	0.42	7.36						65	82		0.32			7.48			1	0.35	0.00	0.00	0.35		8	N	8.34
80	1	A	28	A	30	47	0.06	3.90						67	84		0.42			7.87			1	0.18	0.00	0.00	0.18		6	N	7.37
80	3	A	28	A	67	84	0.29	5.90						76	93		0.35			5.25			0	0.00	1.00	0.07	0.07		11	N	7.37
80	5	A	28	A	25	42	0.13	4.67						93	110		0.73			7.63			1	1.78	0.00	0.00	1.78		14	N	7.36
80	1	A	28	A	15	32	0.07	2.76						45	62		0.27			4.76			0	0.00	0.00	0.00			4	N	7.35
83	1	A	8	A	17	34	0.04	1.06						71	88		0.36			3.50			0	0.00	0.00	0.00			6	N	6.26
88	1	A	4	A	21	45	0.06	0.90						50	74		0.22			2.68			0	0.00	0.00	0.00			5	N	5.79
88	2	A	6	A	29	53	0.09	2.48						38	62		0.14			3.03			0	0.00	1.00	0.65	0.65		5	N	5.74
88	1	A	6	A	4	28	0.02	1.04						39	63		0.15			2.34			0	0.00	1.00	0.31	0.31		4	N	5.69
81	2	A	3	A	30	47	0.09	1.41						17	34		0.04			1.13			0	0.00	1.00	0.99	0.99		2	N	7.01
85	1	A	5	A	6	30	0.02	0.30						40	64		0.11			1.76			0	0.00	0.00	0.00			1	Y	6.79
83	1	A	14	A	32	49	0.10	3.74						58	75		0.26			6.39			1	0.56	0.00	0.00	0.56		4	N	7.70
83	1	A	14	A	22	39	0.11	2.72						40	57		0.24			3.57			0	0.00	0.00	0.00			2	N	7.68
88	2	A	6	A	22	46	0.05	0.98						41	65		0.13			1.91			0	0.00	0.00	0.00			4	N	4.44
88	1	A	3	A	44	68	0.10	3.63						42	66		0.10			3.83			0	0.00	0.00	0.00			3	N	4.44
89	3	A	5	A	25	49	0.04	2.58						44	68		0.10			3.78			0	0.00	0.00	0.00			2	N	4.29
89	1	A	5	A	25	49	0.07	1.30						41	65		0.15			2.21			0	0.00	0.00	0.00			4	N	4.28
78	1	A	5	A	27	44	0.05	1.36						52	69		0.14			3.20			0	0.00	0.00	0.00			4	Y	8.36
79	1	A	35	A	18	35	0.07	2.28						61	78		0.37			4.64			0	0.00	0.00	0.00			7	N	8.29
79	5	A	35	A	17	34	0.09	4.64						81	98		0.63			6.73			1	0.91	0.00	0.00	0.91		14	Y	8.28
79	8	A	35	A	16	33	0.09	4.78						88	105		0.84			8.93			1	3.92	0.00	0.00	3.92		11	Y	8.27
79	1	A	3	A	7	24	0.01	0.84						49	66		0.11			3.10			0	0.00	0.00	0.00			5	N	8.00
82	1	A	6	A	28	45	0.06	1.50						52	69		0.18			3.31			0	0.00	0.00	0.00			6	N	6.57
78	1	A	1	A	8	25	0.02	0.90						34	51		0.10			1.76			0	0.00	0.00	0.00			0	N	8.51
92	1	A	9	A	22	46	0.09	1.36						40	64		0.21			2.21			0	0.00	0.00	0.00			1	N	4.48
84	1	A	1	D	12	29	0.02	0.61						28	45		0.08			0.94			0	0.00	0.00	0.00			3	N	5.79
83	1	A	4	A	16	44	0.07	4.99						45	73		0.12			2.92			0	0.00	0.00	0.00			5	N	6.33
83	1	A	2	A	22	50	0.06	0.73						46	74		0.17			2.17			0	0.00	0.00	0.00			2	N	6.32
88	2	A	4	A	18	42	0.07	2.58						43	67		0.22			3.84			1	0.56	0.00	0.00	0.56		7	N	4.47
77	0	A	0	A		17	0.01	0.24							17		0.01			0.24			0	0.00	0.00	0.00				Y	9.04
77	1	A	11	A	18	35	0.00	4.91						43	60		0.01			4.38			1	0.29	0.00	0.00	0.29		5	N	9.04
77	2	A	13	A	13	30	0.05	3.19						42	59		0.21			4.54			0	0.00	1.00	1.79	1.79		6	N	8.97
82	8	A	9	A	20	37	0.05	1.16						61	78		0.29			4.70			1	1.25	1.00	2.49	3.74		7	N	6.56
84	2	A	6	A	35	52	0.01	3.78						43	60		0.03			6.31			1	0.38	0.00	0.00	0.38		8	N	7.33
79	2	A	15	A	12	29	0.03	2.79				36	53	36	53	0.07	0.09	0.10	1.95	3.62	3.97		0	0.00	0.00	0.00		0	1	N	7.93
84	3	A	10	A	24	41	0.16	1.04						57	74		0.48			3.66			0	0.00	1.00	2.04	2.04		6	N	6.01
84	2	A	8	A	21	38	0.05	1.14						34	51		0.12			2.53			0	0.00	0.00	0.00			3	N	5.97
79	2	A	2	A	15	32	0.02	0.56						38	55		0.07			1.44			0	0.00	0.00	0.00			3	N	7.96
75	1	D	1	D	46	62	0.17	5.31				170	186	179	195	0.97	0.98	0.95	12.59	3.02	4.56	4.16	1	0.82	0.00	0.00	0.82	2	15	N	10.40
80	5	A	19	A	37	54	0.06	1.64						48	65		0.10			2.68			0	0.00	0.00	0.00			2	N	9.87
80	1	A	5	A	26	43	0.07	1.43						41	58		0.13			2.32			0	0.00	0.00	0.00			1	N	9.78
80	2	A	5	A	37	54	0.10	2.54						36	53		0.09			2.45			0	0.00	0.00	0.00			4	N	9.76
91	1	A	4	A	28	52	0.09	2.14				42	66	47	71	0.20	0.20	0.31	2.74	3.58	5.64		0	0.00	0.00	0.00		0	4	N	3.92
83	1	A	10	A	21	38	0.10	4.73						67	84		0.47			7.08			0	0.00	0.00	0.00			3	N	7.91
83	1	A	10	A	30	47	0.09	3.25						50	67		0.19			4.89			0	0.00	0.00	0.00			6	N	7.91
98	2	A	5	A	22	46	0.08	0.31						30	54		0.12			0.63			0	0.00	0.00	0.00			1	N	2.86
86	1	A	3	A	22	46	0.04	3.20						52	76		0.16			5.11			0	0.00	0.00	0.00			4	N	5.20
80	1	A	2	A	25	42	0.05	1.66						32	49		0.08			2.07			0	0.00	1.00	0.22	0.22		3	N	9.65
80	1	A	2	A	16	33	0.09	1.01						42	59		0.32			3.05			0	0.00	1.00	0.02	0.02		3	N	9.42
75	1	A	9	A	27	43	0.03	1.50				30	46	38	54	0.03	0.05	0.13	1.25	2.09	4.95		0	0.00	0.00	0.00		0	4	N	10.40
79	1	A	7	A	33	50	0.00	3.51						43	60		0.01			4.39			1	0.46	0.00	0.00	0.46		8	N	7.91
80	1	A	6	A	20	37	0.03	1.07						40	57		0.08			3.27			0	0.00	0.00	0.00			3	N	7.79
86	1	A	1	A	22	46	0.03	0.67						32	56		0.06			0.89			0	0.00	0.00	0.00			2	N	5.05
84	1	A	1	A	7	24	0.01	0.29						16	33		0.02			0.68			0	0.00	0.00	0.00			0	N	7.60
91	1	A	6	A	0	24	0.02	2.08						33	57		0.12			3.23			0	0.00	0.00	0.00			1	N	4.38
92	1	A	3	A	46	70	0.15	2.01						36	60		0.10			1.05			0	0.00	0.00	0.00			2	N	4.30
80	1	A	4	A	29	46	0.04	1.25						29	46		0.04			1.25			0	0.00	0.00	0.00			1	N	9.68
84	1	A	7	A	46	63	0.14	5.16						53	70		0.17			5.68			1	0.21	0.00	0.00	0.21		8	N	7.56
85	1	A	3	A	16	40	0.04	0.85						47	71		0.19			2.56			0	0.00	0.00	0.00			7	N	6.74
75	1	A	8	A	17	34	0.05	2.12				35	52	36	53	0.11	0.13	0.23	2.54	2.75	6.83		0	0.00	0.00	0.00		0	1	Y	10.10
78	1	A	9	A	4	21	0.02	0.72						30	47		0.08			2.27			0	0.00	0.00	0.00			3	N	8.48
81	1	A	2	A	44	61	0.12	3.41						45	62		0.12			3.50			0	0.00	1.00	0.06	0.06		4	N	7.22
81	4	A	7	A	14	31	0.03	2.32						28	45		0.08			3.87			0	0.00	1.00	0.25	0.25		4	N	6.97
81	2	A	10	A	30	47	0.08	1.82						32	49		0.09			1.90			0	0.00	0.00	0.00			4	N	6.93
81	1	A	4	A	39	56	0.13	2.03						44	61		0.16			2.52			0	0.00	0.00	0.00			2	N	6.90
81	2	A	4	A	24	41	0.06	1.31						34	51		0.11			2.22			0	0.00	0.00	0.00			3	N	6.88
88	1	A	5	A	27	51	0.08	0.99						21	45		0.06			0.90			0	0.00	0.00	0.00			1	Y	5.77
96	5	A	6	A	26	50	0.13	2.65						64	88		0.46			4.90			1	1.64	0.00	0.00	1.64		3	N	3.29
86	1	A	3	A	22	46	0.05	1.22				36	60	44	68	0.16	0.15	0.14	2.98	2.47	4.60		0	0.00	0.00	0.00		0	6	N	6.39
80	1	A	6	A	35	52	0.15	5.08						48	65		0.13			4.50			1	0.06	0.00	0.00	0.06		3	N	7.61
83	9	A	10	D	41	58	0.20	5.34						119	136		0.87			5.00			1	4.49	1.00	0.70	5.19		14	N	6.42
95	1	A	1	A	34	58	0.18	0.66						42	66		0.25			1.36			0	0.00	0.00	0.00			3	N	3.40
98	0	A	4	A	21	45	0.07	0.70				19	43	42	66	0.02	0.19	0.08	0.82	1.77	4.30		0	0.00	0.00	0.00		0	2	N	2.85
91	2	A	7	A	24	48	0.10	2.61						49	73		0.29			4.25			0	0.00	0.00	0.00			4	N	3.69
91	2	A	12	A	21	45	0.04	2.16						52	76		0.18			4.08			1	0.54	0.00	0.00	0.54		3	N	3.69
91	1	A	12	A	8	32	0.03	1.14						49	73		0.22			3.37			0	0.00	0.00	0.00			2	N	3.68
89	1	A	6	A	23	60	0.04	0.30						71	108		0.26			2.58			0	0.00	0.00	0.00			6	N	5.31
82	1	A	2	D	22	39	0.04	0.77				35	52	62	79	0.08	0.21	0.18	2.98	3.63	5.10		0	0.00	1.00	0.20	0.20	0	4	N	8.35
76	1	A	5	A	22	39	0.03	0.88						32	49		0.05			1.11			0	0.00	0.00	0.00			1	N	12.08
79	1	A	5	A	17	34	0.04	1.32						60	77		0.28			3.69			0	0.00	0.00	0.00			6	N	10.02
79	1	A	5	A	32	60	0.19	1.11						39	67		0.24			1.67			0	0.00	0.00	0.00			4	N	7.81
77	1	A	12	A	9	26	0.02	1.01						50	67		0.17			3.26			0	0.00	0.00	0.00			3	N	11.71
77	2	A	12	A	30	47	0.17	6.12						51	68		0.21			6.86			1	0.33	0.00	0.00	0.33		5	N	11.70
73	1	A	1	A		16	0.01	0.19						40	56		0.06			1.78			0	0.00	0.00	0.00			1	N	11.23
73	1	A	10	A	36	52	0.01	4.49						51	67		0.02			7.64			1	0.17	0.00	0.00	0.17		5	N	11.19
83	1	A	6	A	34	51	0.06	1.12						51	68		0.12			2.91			0	0.00	0.00	0.00			6	N	6.15
91	1	A	12	A	37	61	0.12	3.77						34	58		0.11			3.53			0	0.00	0.00	0.00			1	N	4.57
75	1	A	6	A	19	36	0.00	5.58						39	56		0.02			4.20			1	0.49	0.00	0.00	0.49		5	N	12.63
81	4	D	4	D	87	115	0.75	4.29						113	141		0.88			3.38			0	0.00	1.00	0.93	0.93		12	N	9.01
83	0	D	0	D	70	87	0.52	5.18						77	94		0.59			5.06			1	0.33	0.00	0.00	0.33		4	N	6.44
76	1	A	6	A	48	65	0.02	7.23						54	71		0.03			7.63			1	0.29	0.00	0.00	0.29		6	N	10.20
79	1	A	4	A	28	45	0.04	1.16						49	66		0.11			2.77			0	0.00	0.00	0.00			2	N	7.90
81	1	A	3	A	21	38	0.03	0.95						18	35		0.02			0.86			0	0.00	0.00	0.00			0	N	6.96
75	1	A	3	A	17	34	0.03	1.40						32	49		0.08			1.76			0	0.00	0.00	0.00			1	N	10.04
86	1	A	4	A	35	59	0.29	5.11						36	60		0.16			3.39			1	0.11	0.00	0.00	0.11		4	N	6.24
95	0	D	1	D	20	44	0.06	2.54						72	96		0.40			4.87			1	0.02	0.00	0.00	0.02		6	N	3.37
84	1	A	7	A	62	79	0.10	7.59						52	69		0.06			5.41			1	0.19	0.00	0.00	0.19		7	N	7.29
98	1	A	6	A	54	78	0.34	2.56				44	68	72	96	0.12	0.51	0.26	1.55	2.82	5.56		0	0.00	0.00	0.00		0	6	N	2.83
74	1	A	7	A	13	29	0.02	1.51						20	36		0.03			1.77			0	0.00	0.00	0.00			1	Y	13.40
78	2	A	18	A	32	49	0.11	3.53						54	71		0.26			6.66			1	0.02	0.00	0.00	0.02		7	N	10.94
78	1	A	5	A	31	61	0.08	1.71						72	102		0.34			3.80			0	0.00	0.00	0.00			3	N	10.85
75	1	A	6	A	25	41	0.00	5.96						48	64		0.02			7.53			1	0.44	0.00	0.00	0.44		7	N	10.46
87	2	A	8	A	27	51	0.08	1.04						39	63		0.15			1.71			0	0.00	0.00	0.00			5	N	6.16
87	1	A	3	A	21	45	0.05							27	51		0.07						0	0.00	1.00	0.51	0.51		1	N	4.70
88	0	A	1	A	32	56	0.11	1.14						45	69		0.18			2.27			0	0.00	0.00	0.00			2	N	4.79
83	2	A	5	A	33	50	0.12	1.44						80	97		0.51			4.37			0	0.00	0.00	0.00			10	N	6.38
78	1	A	4	A	24	41	0.06	1.44						39	56		0.13			2.85			0	0.00	0.00	0.00			6	Y	8.55
79	1	A	4	A	12	29	0.03	2.34						49	66		0.17			4.38			0	0.00	0.00	0.00			2	N	8.02
79	1	A	6	A	31	48	0.04	3.03						57	74		0.13			5.00			0	0.00	0.00	0.00			4	N	7.99
75	13	A	18	A	105	122	0.72	6.35						134	151		0.88			5.37			1	11.35	1.00	0.57	11.93		12	N	12.57
77	1	A	1	D	45	62	0.10	2.82						70	87		0.26			5.20			0	0.00	1.00	0.31	0.31		9	N	12.08
75	1	A	4	A	29	46	0.04	1.54				14	31	43	60	0.02	0.09	0.06	1.85	2.75	5.27		0	0.00	0.00	0.00		0	4	Y	10.16
84	1	A	6	A	12	29	0.03	1.05						16	33		0.04			1.22			0	0.00	0.00	0.00			0	Y	5.85
89	1	A	6	A	25	49	0.08	0.84						44	68		0.18			2.05			0	0.00	0.00	0.00			1	Y	5.08
74	3	A	12	A	67	83	0.20	5.13				78	94	76	92	0.35	0.26	0.30	6.01	5.01	6.86	3.92	1	1.85	0.00	0.00	1.85	1	9	N	10.91
74	1	A	4	A	38	54	0.08	3.10						31	47		0.06			2.62			0	0.00	0.00	0.00			3	N	10.56
80	1	A	2	A	27	44	0.08	1.88						32	49		0.10			2.02			0	0.00	0.00	0.00			1	N	7.33
84	11	D	11	D	87	104	0.68	4.69						125	142		0.90			4.90			1	10.76	0.00	0.00	10.76		12	N	6.01
87	1	A	7	A	40	64	0.11	3.76						57	81		0.20			4.83			0	0.00	0.00	0.00			5	N	4.69
79	1	A	1	A	14	31	0.02	0.52				26	43	34	51	0.05	0.06	0.09	1.88	1.12	5.08		0	0.00	0.00	0.00		0	1	N	10.08
85	1	A	3	D	10	27	0.04	1.43						19	36		0.06			1.77			0	0.00	0.00	0.00			2	N	6.93
82	1	D	1	D	35	52	0.14	3.45						104	121		0.79			4.14			1	0.05	0.00	0.00	0.05		5	N	6.59
79	1	A	5	A	34	51	0.07	3.88						40	57		0.10			4.40			1	0.15	0.00	0.00	0.15		5	N	10.15
84	1	A	4	A	18	35	0.05	1.04						49	66		0.19			2.85			0	0.00	0.00	0.00			3	Y	7.53
87	1	A	6	A	25	49	0.06	3.20						67	91		0.28			5.48			1	0.13	0.00	0.00	0.13		5	N	5.86
86	1	A	3	A	13	37	0.04	0.68						55	79		0.25			3.06			0	0.00	0.00	0.00			2	Y	5.12
88	1	A	4	A	60	84	0.20	2.78						62	86		0.23			4.02			0	0.00	1.00	0.01	0.01		7	N	4.47
89	2	A	3	A	23	47	0.07	0.88						43	67		0.17			2.01			0	0.00	0.00	0.00			1	N	4.31
87	2	A	6	A	27	51	0.10	1.68						55	79		0.29			3.68			0	0.00	0.00	0.00			2	Y	4.85
89	1	A	5	A	23	47	0.04	0.90				48	72	56	80	0.22	0.17	0.35	2.49	3.00	6.62		0	0.00	0.00	0.00		0	5	N	4.20
89	1	A	5	A	6	30	0.01	0.77						35	59		0.07	0.05		1.79	5.39		0	0.00	0.00	0.00		0	3	N	4.20
94	1	A	6	D	29	53	0.08	0.48						59	83		0.25			2.59			0	0.00	0.00	0.00			5	Y	3.01
78	1	A	1	A	26	43	0.02	1.00				43	60	52	69	0.11	0.07	0.11	2.31	2.84	4.25		0	0.00	0.00	0.00		0	2	Y	10.87
78	1	A	7	A	41	58	0.10	2.30				36	53	40	57	0.07	0.09	0.05	1.53	2.20	3.25		0	0.00	0.00	0.00		0	3	N	10.78
76	1	A	12	A	26	43	0.03	0.97						32	49		0.05			1.12			0	0.00	0.00	0.00			3	N	12.74
76	4	A	12	A	33	50	0.13	3.21						45	62		0.20			4.28			0	0.00	0.00	0.00			1	N	12.74
78	1	A	8	A	31	48	0.08	4.69						63	80		0.30			6.73			1	0.02	0.00	0.00	0.02		5	N	10.55
84	2	A	4	A	6	23	0.02	0.54						34	51		0.11			2.05			0	0.00	1.00	1.46	1.46		4	N	7.45
87	4	A	10	D	18	42	0.18	1.52						53	77		0.58			4.93			0	0.00	0.00	0.00			3	N	5.81
83	4	A	17	A	13	30	0.03	5.10						38	55		0.11			6.04			0	0.00	0.00	0.00			4	N	8.07
83	5	A	17	A	17	34	0.07	2.58						32	49		0.16			2.93			0	0.00	0.00	0.00			2	N	8.06
83	2	A	14	A	30	47	0.12	1.97						35	52		0.15			2.24			0	0.00	0.00	0.00			1	N	7.81
84	15	A	35	A	13	30	0.08	3.89						31	48		0.21			4.37			0	0.00	0.00	0.00			2	N	7.39
84	5	A	35	A	30	47	0.17	2.95						45	62		0.29			3.93			0	0.00	0.00	0.00			2	N	7.39
85	5	A	77	A	23	40	0.12	3.67						53	70		0.39			5.71			1	0.82	0.00	0.00	0.82		8	N	7.39
85	5	A	77	A	21	38	0.15	5.73						51	68		0.44			7.33			1	1.97	0.00	0.00	1.97		4	N	7.39
85	1	A	77	A	23	40	0.12	2.87						41	58		0.45			5.59			0	0.00	0.00	0.00			1	Y	7.39
85	2	A	77	A	28	45	0.31	4.83						23	40		0.13			2.96			0	0.00	0.00	0.00			2	N	7.39
82	1	A	6	A	33	50	0.06	0.87						36	53		0.07			1.08			0	0.00	0.00	0.00			2	N	8.41
89	1	A	6	A	20	44	0.03	0.40						52	76		0.13			2.36			0	0.00	0.00	0.00			3	N	5.28
79	3	A	7	A	27	44	0.07	1.50						30	47		0.08			1.57			0	0.00	0.00	0.00			2	N	8.21
88	2	A	13	A	28	52	0.12	2.15						67	91		0.44			5.38			0	0.00	0.00	0.00			6	N	4.60
89	3	A	16	A	21	45	0.06	0.98						71	95		0.39			3.76			0	0.00	1.00	1.32	1.32		8	N	4.17
74	7	A	12	A	41	57	0.14	3.69						39	55		0.13			3.66			1	0.58	1.00	2.45	3.03		3	N	10.56
76	5	A	7	A	10	27	0.03	2.26						36	53		0.12			3.18			0	0.00	0.00	0.00			1	N	9.51
78	2	A	4	A	11	28	0.02							60	77		0.21			2.32			0	0.00	0.00	0.00			2	N	10.55
83	1	A	1	A	10	38	0.03	0.24						33	61		0.10			0.94			0	0.00	0.00	0.00			2	Y	7.77
74	5	A	9	A	87	103	0.80	4.96				51	67	107	123	0.23	0.90	0.25	4.91	4.81	6.58	4.43	1	3.53	0.00	0.00	3.53	2	9	N	13.47
80	4	A	6	A	30	47	0.18	5.32						76	93		0.50			5.91			1	0.19	1.00	1.65	1.83		4	N	7.54
76	3	A	5	A	9	26	0.02	1.02						40	57		0.13			3.37			0	0.00	1.00	2.98	2.98		4	N	9.43
76	1	A	5	A	21	38	0.07	2.90						24	41		0.09			3.80			0	0.00	1.00	0.61	0.61		3	N	9.42
77	1	A	6	A	21	38	0.05	1.47						33	50		0.09			2.69			0	0.00	1.00	0.51	0.51		3	N	9.16
77	1	A	6	A	14	31	0.04	2.33						42	59		0.17			4.65			0	0.00	1.00	0.57	0.57		5	N	9.16
77	2	A	6	A	0	17	0.02	1.88						15	32		0.04			2.54			0	0.00	1.00	1.59	1.59		3	N	9.16
77	1	A	2	A	6	23	0.02	1.09						33	50		0.08			3.20			0	0.00	1.00	0.81	0.81		4	N	9.03
77	5	A	7	A	27	44	0.05	1.77						39	56		0.11			3.29			0	0.00	1.00	4.48	4.48		5	N	8.95
78	1	A	2	A	60	77	0.34	6.61						65	82		0.38			6.68			1	0.73	0.00	0.00	0.73		7	N	8.47
79	1	A	4	A	6	23	0.01	0.36						32	49		0.06			1.91			0	0.00	1.00	0.50	0.50		4	N	8.18
76	1	A	5	A	44	61	0.01	6.03						78	95		0.38			5.15			1	0.25	0.00	0.00	0.25		7	N	10.20
78	1	A	4	A	50	67	0.08	4.81						57	74		0.11			5.19			1	0.16	0.00	0.00	0.16		4	N	8.34
76	1	A	2	A	23	40	0.05	1.55						65	82		0.26			3.82			0	0.00	0.00	0.00			2	N	12.18
77	1	D	1	D	18	35	0.04	3.43						112	129		0.78			4.41			1	0.89	0.00	0.00	0.89		14	N	11.41
93	1	A	20	A	23	47	0.06	0.49				53	77	68	92	0.27	0.31	0.20	2.63	2.80	4.41		0	0.00	0.00	0.00		0	4	N	3.34
83	3	A	17	A	39	69	0.18	4.00						55	85		0.34			5.34			1	1.32	1.00	1.41	2.72		9	N	6.06
83	14	A	17	A	19	49	0.14	1.63						31	61		0.25			1.88			1	2.60	1.00	7.10	9.71		0	Y	6.06
76	1	A	3	A	7	24	0.02	1.02						61	78		0.26			3.85			0	0.00	0.00	0.00			5	N	9.55
77	2	A	5	A	15	32	0.02	0.98						40	57		0.07			2.04			0	0.00	0.00	0.00			5	N	9.09
78	1	A	5	A	39	60	0.11	3.88						39	60		0.11			4.14			0	0.00	0.00	0.00			2	N	8.70
78	3	A	4	A	55	76	0.26	5.03						75	96		0.43			5.22			0	0.00	1.00	0.30	0.30		16	N	8.49
101	1	A	4	D	47	71	0.22	1.87						88	112		0.60			3.63			0	0.00	0.00	0.00			7	N	2.33
84	1	A	2	A	0	27	0.01							44	71		0.07			1.75			0	0.00	0.00	0.00			8	N	5.86
84	4	A	9	A	0	27	0.03							22	49		0.10			0.61			0	0.00	0.00	0.00			1	N	5.85
74	3	A	5	A	5	21	0.02	0.90						34	50		0.09			1.88			0	0.00	0.00	0.00			2	N	13.26
97	2	A	7	A	40	64	0.27	2.78						41	65		0.30			4.01			0	0.00	0.00	0.00			5	N	3.00
83	3	A	6	A	15	32	0.04	0.91						24	41		0.07			1.16			0	0.00	0.00	0.00			1	Y	7.89
85	1	A	3	A	22	39	0.03	0.75						42	59		0.07			1.80			0	0.00	0.00	0.00			2	N	5.64
94	1	A	4	A	10	34	0.04	0.05						46	70		0.23			2.02			0	0.00	1.00	0.43	0.43		6	N	3.59
78	9	A	12	A	52	73	0.23	5.51						73	94		0.41			6.46			1	6.91	1.00	0.55	7.46		7	N	10.88
83	1	A	2	A	7	34	0.03	0.57						40	67		0.14			1.98			0	0.00	0.00	0.00			1	Y	8.05
84	2	A	5	A	55	82	0.32	4.92						81	108		0.55			4.70			1	1.11	0.00	0.00	1.11		8	N	7.56
84	1	A	12	A	48	65	0.11	5.98						62	79		0.18			6.65			1	0.11	0.00	0.00	0.11		10	N	5.85
76	2	A	3	A	10	27	0.02	1.33						58	75		0.16			3.96			0	0.00	0.00	0.00			4	N	12.11
83	1	A	4	A	21	38	0.05	1.59				37	54	50	67	0.07	0.19	0.10	1.91	3.38	3.48		0	0.00	0.00	0.00		0	4	N	8.12
85	0	A	7	D	6	30	0.03	2.39						6	30		0.03			2.39			0	0.00	0.00	0.00			0	Y	6.88
85	1	A	7	D	21	45	0.08	3.52						48	72		0.26			5.13			0	0.00	0.00	0.00			3	N	6.88
85	2	A	7	D	35	59	0.10	4.39						53	77		0.22			7.21			0	0.00	1.00	0.33	0.33		6	N	6.87
99	2	A	12	A	45	69	0.26	2.35				38	72	56	80	0.30	0.35	0.41	1.60	3.12	4.26		0	0.00	0.00	0.00		0	5	N	2.40
84	1	A	8	A	13	30	0.03	2.11						63	80		0.30			4.70			0	0.00	0.00	0.00			2	N	5.70
84	0	A	8	A	18	35	0.07	3.64						38	55		0.18			4.40			0	0.00	0.00	0.00			1	Y	5.70
85	1	A	4	A	13	30	0.03	2.39						68	85		0.34			5.89			0	0.00	0.00	0.00			6	N	5.65
85	1	A	4	A	36	60	0.15	1.85						53	77		0.27			3.33			0	0.00	0.00	0.00			5	N	5.39
73	2	A	4	A	15	31	0.03	1.44						48	64		0.16			3.28			0	0.00	0.00	0.00			1	N	11.25
76	3	A	3	A	27	44	0.06	1.57						50	67		0.17			3.27			0	0.00	0.00	0.00			1	N	11.76
80	2	A	4	A	14	31	0.01	0.20						50	67		0.06			2.24			0	0.00	0.00	0.00			3	N	9.76
90	1	A	4	A	23	47	0.08	1.14						47	71		0.22			2.65			0	0.00	1.00	0.54	0.54		6	N	3.94
87	1	A	9	A	24	48	0.06	2.26				26	50	58	82	0.05	0.26	0.06	1.39	4.38	4.11	1.08	0	0.00	0.00	0.00		1	5	N	5.12
87	1	A	17	A	22	46	0.06	0.92				52	76	54	78	0.18	0.29	0.23	2.59	2.85	6.36		0	0.00	0.00	0.00		0	5	N	4.79
87	4	A	17	A	37	61	0.12	2.29				56	80	95	119	0.32	0.59	0.45	3.95	3.26	7.91		0	0.00	0.00	0.00		0	10	N	4.79
76	1	A	21	A	41	58	0.22	3.76						34	51		0.16			3.09			0	0.00	1.00	0.71	0.71		4	N	11.87
85	1	A	15	D	15	32	0.04	1.83						104	121		0.68			3.26			0	0.00	0.00	0.00			6	N	5.65
85	1	A	15	D	21	38	0.09	2.61						51	68		0.35			4.42			0	0.00	0.00	0.00			5	N	5.65
85	1	A	15	D	16	33	0.07	2.50						40	57		0.25			3.50			0	0.00	0.00	0.00			6	N	5.65
98	1	A	12	D	52	76	0.20	4.37						81	105		0.49			4.42			0	0.00	0.00	0.00			7	Y	2.85
73	2	A	12	A	25	41	0.00	5.92						46	62		0.01			5.52			1	0.38	0.00	0.00	0.38		6	N	11.50
82	2	A	6	A	41	58	0.14	2.22						77	94		0.40			3.78			0	0.00	0.00	0.00			4	N	6.79
82	3	A	9	A	36	53	0.12	1.44						60	77		0.28			3.31			0	0.00	1.00	0.28	0.28		12	N	6.73
75	2	A	4	A	17	44	0.03	1.32						45	72		0.12			2.26			0	0.00	0.00	0.00			2	N	10.78
75	1	A	13	A	53	81	0.16	5.00						47	75		0.06			2.78			1	0.09	0.00	0.00	0.09		5	N	10.20
86	0	D	0	D	57	81	0.67	2.36						74	98		0.80			2.46			1	0.04	0.00	0.00	0.04		5	N	1.37
90	1	A	3	A	23	47	0.03	0.07						31	55		0.05			0.23			0	0.00	0.00	0.00			2	N	3.99
80	0	A	3	A	15	32	0.03	1.56						41	58		0.12			2.73			0	0.00	0.00	0.00			3	Y	8.04
92	1	A	2	A	19	43	0.06	0.65						39	63		0.17			1.48			0	0.00	0.00	0.00			4	N	4.16
93	1	A	5	A	39	63	0.17	1.28						64	88		0.36			2.84			0	0.00	0.00	0.00			8	N	3.88
73	0	A	1	A	25	54	0.04	1.57						36	65		0.08			2.74			0	0.00	0.00	0.00			3	N	13.77
75	0	A	1	A	27	57	0.07	2.27						17	47		0.04			2.05			0	0.00	1.00	0.02	0.02		3	N	12.74
78	0	A	4	A	59	89	0.31	5.31						69	99		0.41			5.85			1	0.35	0.00	0.00	0.35		7	N	10.75
78	1	A	4	A	32	62	0.32	6.07						45	75		0.29			6.23			1	0.78	0.00	0.00	0.78		5	N	10.75
78	1	A	8	A	33	63	0.10	3.49						49	79		0.23			5.23			1	1.04	0.00	0.00	1.04		9	N	10.70
78	2	A	8	A	27	44	0.14	5.40				30	47	45	62	0.08	0.18	0.17	4.75	4.83	6.52		1	0.38	0.00	0.00	0.38	0	3	N	10.98
79	1	A	3	A	26	43	0.14	5.30						44	61		0.16			4.82			1	0.50	0.00	0.00	0.50		4	N	10.06
91	3	A	5	A	75	99	0.54	6.16						80	104		0.75			7.82			1	1.71	0.00	0.00	1.71		10	N	3.58
85	1	A	2	A	14	31	0.02	0.52						44	61		0.10			2.03			0	0.00	0.00	0.00			5	N	5.51
86	3	A	6	A	21	45	0.08	2.85						74	98		0.50			4.91			1	0.88	0.00	0.00	0.88		7	N	5.30
79	1	A	5	A	19	36	0.07	5.62						53	70		0.28			7.50			1	0.16	0.00	0.00	0.16		4	N	10.23
82	1	A	7	A	14	31	0.04	0.98						51	68		0.20			3.08			0	0.00	0.00	0.00			1	N	8.25
84	1	A	18	A	38	55	0.08	1.44						56	73		0.16			2.89			0	0.00	0.00	0.00			4	N	7.38
84	2	A	18	A	31	48	0.09	2.46						55	72		0.23			4.35			0	0.00	0.00	0.00			3	N	7.37
84	1	A	15	A	37	54	0.12	2.06						47	64		0.17			3.03			0	0.00	0.00	0.00			2	N	7.35
84	1	A	15	A	20	37	0.09	2.58						47	64		0.28			4.16			0	0.00	0.00	0.00			2	N	7.34
78	3	A	9	A	23	40	0.02	1.56						83	100		0.30			3.42			0	0.00	0.00	0.00			6	Y	8.73
74	1	A	5	A	25	41	0.03	2.49				8	24	27	43	0.01	0.04	0.03	1.30	2.51	4.68		0	0.00	0.00	0.00		0	2	N	13.33
74	1	A	2	A	22	38	0.03	1.43				25	51	25	41	0.05	0.04	0.15	1.77	1.48	5.66		0	0.00	0.00	0.00		0	0	Y	13.13
76	5	A	16	A	13	30	0.07	5.22						54	71		0.42			9.04			1	1.73	0.00	0.00	1.73		8	N	12.14
92	1	A	1	A	12	36	0.02	0.02						25	49		0.05			0.41			0	0.00	0.00	0.00			1	N	3.67
83	1	A	3	A	4	21	0.02	0.51						42	59		0.15			2.26			0	0.00	0.00	0.00			1	Y	8.18
83	1	A	3	A	15	32	0.04	1.00						41	58		0.14			2.17			0	0.00	0.00	0.00			4	N	8.16
74	1	A	5	A	23	39	0.04	0.24						40	56		0.09			1.07			0	0.00	0.00	0.00			1	N	13.61
74	2	A	5	A	27	43	0.08	2.93						36	52		0.12			3.34			0	0.00	0.00	0.00			1	N	13.61
83	3	A	9	A	43	60	0.16	2.28						56	73		0.25			3.33			0	0.00	1.00	0.42	0.42		8	N	7.88
81	2	A	4	A	35	52	0.07	2.07				31	48	38	55	0.07	0.08	0.06	1.85	2.32	3.33		0	0.00	0.00	0.00		0	3	N	7.23
84	1	A	8	A	75	103	0.21	7.24						82	110		0.74			5.20			1	0.75	0.00	0.00	0.75		13	N	5.90
74	2	A	9	A	6	22	0.00	0.95						30	46		0.00			1.70			0	0.00	0.00	0.00			3	N	10.72
74	2	A	9	A	25	41	0.00	4.97						48	64		0.02			8.30			1	0.18	0.00	0.00	0.18		8	N	10.72
87	0	A	8	A	32	56	0.01	2.86						34	58		0.01			2.97			0	0.00	0.00	0.00			4	N	4.74
87	3	A	8	A	46	70	0.06	7.46						52	76		0.09			7.65			1	0.47	0.00	0.00	0.47		6	N	4.74
81	1	A	7	A	24	41	0.00	6.06						42	59		0.01			5.29			1	0.18	0.00	0.00	0.18		5	N	7.27
81	1	A	7	A	30	47	0.12	2.83						33	50		0.14			2.96			0	0.00	0.00	0.00			3	N	7.26
81	14	A	36	A	38	55	0.13	5.58						66	83		0.50			8.65			1	13.55	0.00	0.00	13.55		7	N	6.94
81	16	A	36	A	22	39	0.12	4.19						48	65		0.36			5.80			1	12.40	0.00	0.00	12.40		2	N	6.92
81	2	A	36	A	25	42	0.14	3.11						37	54		0.23			3.64			0	0.00	0.00	0.00			2	N	6.90
77	1	A	3	A	25	42	0.05	1.93						47	64		0.15			4.02			0	0.00	0.00	0.00			4	N	11.74
82	5	A	13	A	10	27	0.03	0.84						61	78		0.29			4.72			0	0.00	0.00	0.00			6	N	6.66
91	1	A	5	A	22	46	0.07	0.74						53	77		0.26			2.69			0	0.00	0.00	0.00			3	N	4.61
86	2	A	6	D	28	52	0.10	1.63				31	55	30	54	0.11	0.12	0.09	2.00	2.67	3.31		0	0.00	0.00	0.00		0	4	N	6.59
79	3	A	8	A	54	71	0.25	3.31						63	80		0.32			3.59			0	0.00	0.00	0.00			8	N	7.84
82	1	A	3	A	27	44	0.00	3.34						35	52		0.01			3.67			1	0.26	0.00	0.00	0.26		6	N	6.72
92	0	A	0	A	22	46	0.07	0.68						29	53		0.10			0.80			0	0.00	0.00	0.00			3	Y	4.48
81	1	A	7	A	15	32	0.04	1.06				20	37	40	57	0.03	0.13	0.04	2.31	2.12	2.91		0	0.00	0.00	0.00		0	1	N	8.80
86	1	A	5	A	23	47	0.09	1.85						47	71		0.25			2.61			0	0.00	0.00	0.00			2	Y	6.61
72	2	A	7	A	34	50	0.00	5.74						35	51		0.00			5.53			1	0.71	0.00	0.00	0.71		7	N	11.95
79	0	D	0	D	122	139	0.86	5.56						133	150		0.90			5.07			1	0.14	0.00	0.00	0.14		16	N	8.04
84	1	A	4	A	16	33	0.02	0.73						37	54		0.07	0.01		1.48	3.23		0	0.00	0.00	0.00		0	1	N	5.99
93	0	A	3	A	20	55	0.06	0.07						34	69		0.13			0.45			0	0.00	0.00	0.00			1	Y	3.31
77	1	A	4	A	17	45	0.02	0.38						31	59		0.04			0.70			0	0.00	0.00	0.00			1	N	11.17
85	1	A	4	A	7	24	0.02	0.71						26	43		0.06			1.33			0	0.00	0.00	0.00			2	N	7.11
79	2	A	7	A	77	94	0.62	6.28						111	128		0.85			5.38			1	0.61	0.00	0.00	0.61		8	N	7.99
80	2	A	8	A	41	58	0.18	4.87						48	65		0.23			5.55			1	0.26	1.00	1.49	1.75		6	N	7.52
84	1	A	7	A	25	42	0.07	1.28						35	52		0.11			1.65			0	0.00	0.00	0.00			1	N	5.73
81	3	A	65	A	22	39	0.13	1.19				45	62	49	66	0.12	0.39	0.09	3.34	3.89	4.42		0	0.00	0.00	0.00		0	4	N	9.10
81	1	A	65	A	30	47	0.17	5.24				22	39	88	105	0.06	0.71	0.09	5.40	6.88	4.95		1	0.48	0.00	0.00	0.48	0	7	N	9.09
81	55	A	65	A	45	62	0.37	8.38						40	57		0.31			7.65			1	33.83	1.00	2.16	35.98		6	N	9.09
81	2	A	9	A	66	83	0.22	3.42				63	80	58	75	0.24	0.18	0.41	3.75	4.41	7.05		0	0.00	0.00	0.00		0	8	N	8.96
81	1	A	17	A	22	39	0.03	1.12				52	69	64	81	0.20	0.19	0.28	3.37	3.25	6.64		0	0.00	0.00	0.00		0	5	N	8.93
89	4	A	11	A	36	60	0.14	1.32						55	79		0.28			2.87			0	0.00	0.00	0.00			7	N	5.37
84	1	A	13	A	24	41	0.06	1.38						40	57		0.14			2.20			0	0.00	0.00	0.00			3	N	7.22
84	1	A	13	A	43	60	0.20	4.76						38	55		0.17			4.27			1	0.09	0.00	0.00	0.09		4	N	7.22
81	8	D	8	D	27	44	0.07	3.66						58	75		0.41			8.46			1	3.60	1.00	0.45	4.05		7	N	9.14
93	1	A	16	A	18	42	0.11	2.37						38	62		0.28			3.11			0	0.00	0.00	0.00			4	N	3.31
95	2	A	8	A	44	68	0.18	2.81						71	95		0.43			3.80			0	0.00	1.00	0.72	0.72		8	N	2.89
95	1	A	8	A	24	48	0.12	1.78						48	72		0.31			3.37			0	0.00	0.00	0.00			4	N	2.89
90	0	A	7	D	13	37	0.04	0.86						57	81		0.30			3.31			0	0.00	0.00	0.00			2	N	3.88
96	2	A	3	A	35	59	0.13	1.90						59	83		0.29			3.71			0	0.00	1.00	0.15	0.15		4	N	3.40
96	2	A	4	A	53	77	0.29	3.07						60	84		0.35			3.35			0	0.00	1.00	0.34	0.34		6	N	3.40
93	2	A	6	A	51	75	0.19	3.68						69	93		0.33			4.38			0	0.00	0.00	0.00			8	N	3.86
77	1	A	5	A	15	32	0.03	1.49						33	50		0.08			1.98			0	0.00	0.00	0.00			1	N	11.13
78	1	A	6	A	56	73	0.29	7.09						76	93		0.35			5.27			1	0.52	0.00	0.00	0.52		10	N	10.94
89	1	A	3	A	38	62	0.15	1.46				49	73	56	80	0.15	0.27	0.26	1.94	2.92	6.56		0	0.00	0.00	0.00		0	3	N	5.06
72	1	A	6	A	34	50	0.06	3.77						35	51		0.12			5.63			1	0.39	0.00	0.00	0.39		6	N	11.86
89	1	A	6	A	21	45	0.06	2.51						47	71		0.19			4.07			0	0.00	0.00	0.00			4	N	5.07
94	1	A	5	A	22	46	0.07	0.49						57	81		0.31			2.63			0	0.00	0.00	0.00			4	Y	3.59
75	9	A	10	D	27	44	0.12	6.47						94	111		0.54			6.15			1	2.36	1.00	1.59	3.95		9	N	12.74
74	1	A	4	A	32	61	0.15	1.84				26	52	39	68	0.08	0.20	0.17	2.57	2.20	5.66		0	0.00	0.00	0.00		0	8	N	10.87
82	1	A	8	A	30	47	0.15	4.47						33	50		0.17			4.60			1	0.03	0.00	0.00	0.03		3	N	6.61
74	2	A	4	A	44	60	0.11	4.35						47	63		0.12			4.60			0	0.00	1.00	1.20	1.20		4	N	13.58
74	1	A	5	A	1	17	0.01	0.72				40	56	40	56	0.07	0.11	0.11	2.20	2.41	5.65	3.17	0	0.00	1.00	0.84	0.84	1	1	N	13.23
77	4	A	6	A	31	48	0.08	1.68						41	58		0.12			2.45			0	0.00	1.00	1.92	1.92		1	N	11.54
86	1	A	1	A	37	61	0.08	1.58				46	70	62	86	0.26	0.20	0.16	2.75	3.29	4.12		0	0.00	0.00	0.00		0	3	N	5.10
83	1	A	8	A	22	39	0.06	1.16						46	63		0.18			2.59			0	0.00	0.00	0.00			3	N	7.88
87	3	A	6	A	22	46	0.08	2.84						81	105		0.58			5.76			1	0.89	0.00	0.00	0.89		10	N	6.14
77	1	A	1	A	8	25	0.02	0.97						45	62		0.14			2.84			0	0.00	0.00	0.00			0	N	9.28
92	3	A	7	A	28	52	0.10	0.69						69	93		0.42			2.88			0	0.00	1.00	0.23	0.23		8	N	4.12
77	1	A	10	A	14	31	0.06	4.23						22	39		0.09			4.49			0	0.00	0.00	0.00			2	N	11.64
84	17	A	22	A	29	46	0.08	3.49						74	91		0.40			6.57			1	2.57	0.00	0.00	2.57		7	N	5.85
76	4	A	8	A	8	25	0.03	1.46						33	50		0.10			2.24			0	0.00	0.00	0.00			2	N	11.76
97	1	A	5	A	19	43	0.06	1.54				32	56	43	67	0.15	0.20	0.15	2.25	2.77	2.35		0	0.00	0.00	0.00		0	2	N	2.99
80	1	A	8	A	24	54	0.12	1.08						57	87		0.40			3.19			0	0.00	1.00	0.17	0.17		5	N	7.53
78	1	A	13	A	21	38	0.04	1.77						20	37		0.04			1.74			0	0.00	0.00	0.00			2	N	8.60
93	1	A	2	A	17	41	0.04	0.35						18	42		0.04			0.38			0	0.00	0.00	0.00			1	Y	4.01
75	2	A	3	A	15	32	0.03	1.31						17	34		0.03			1.38			0	0.00	0.00	0.00			1	N	10.05
82	1	A	1	A	13	41	0.06	1.06						24	52		0.11			1.39			0	0.00	0.00	0.00			1	Y	6.76
94	2	A	3	A	21	45	0.10							33	57		0.18			0.08			0	0.00	0.00	0.00			1	N	3.89
99	2	A	7	A	31	55	0.13	0.37						63	87		0.39			2.92			0	0.00	1.00	0.08	0.08		7	N	2.64
95	1	A	17	A	26	50	0.08	1.57						40	64		0.16			2.36			0	0.00	0.00	0.00			5	N	2.92
100	1	A	2	A	6	30	0.03							20	44		0.07			0.23			0	0.00	0.00	0.00			1	Y	2.57
74	1	A	2	A	24	40	0.05	1.61				22	38	26	42	0.03	0.05	0.09	1.79	1.63	5.71		0	0.00	0.00	0.00		0	1	N	10.92
72	1	A	2	A	28	44	0.03	1.38				32	59	41	57	0.11	0.06	0.16	1.51	2.24	3.00		0	0.00	0.00	0.00		0	3	N	14.49
72	1	A	2	A	12	28	0.02	1.46				23	50	27	43	0.06	0.04	0.08	1.35	1.87	2.62		0	0.00	0.00	0.00		0	1	N	14.47
73	2	D	5	D	79	95	0.44	4.73				97	124	96	112	0.88	0.61	0.89	6.61	4.97	7.42	3.77	0	0.00	1.00	0.98	0.98	2	14	N	14.42
81	3	A	4	A	12	39	0.03	0.84						33	60		0.10			1.46			0	0.00	1.00	0.34	0.34		5	N	8.90
98	4	A	10	A	18	42	0.08	1.34						45	69		0.26			2.79			0	0.00	0.00	0.00			4	N	2.77
98	5	A	8	A	29	53	0.13	1.49						52	76		0.30			3.28			0	0.00	0.00	0.00			4	N	2.75
87	8	A	28	A	50	74	0.15	3.31						47	71		0.14			3.05			0	0.00	1.00	1.25	1.25		6	N	4.67
88	3	A	8	A	46	70	0.18	5.36				66	90	91	115	0.36	0.59	0.19	5.15	5.59	4.61		1	0.17	1.00	0.04	0.22	0	9	N	4.58
82	2	A	5	A	21	38	0.05	1.20						67	84		0.32			3.46			0	0.00	0.00	0.00			5	N	6.65
82	7	A	14	A	55	72	0.28	5.00						75	92		0.52			5.20			1	0.53	0.00	0.00	0.53		9	N	6.65
85	1	A	7	D	63	80	0.19	3.24						86	103		0.55			4.63			0	0.00	1.00	0.26	0.26		7	N	5.58
80	3	A	4	A	22	39	0.06	1.82						26	43		0.08			1.88			0	0.00	0.00	0.00			1	N	9.30
75	1	A	7	A	31	48	0.00	3.49						27	44		0.00			3.39			1	0.22	0.00	0.00	0.22		5	N	10.20
73	4	A	6	A	8	28	0.02	1.44				52	68	52	72	0.28	0.18	0.36	3.96	4.95	7.17	4.26	1	1.55	1.00	0.69	2.24	3	4	N	11.16
74	1	A	2	A	14	34	0.02	1.91				22	38	33	53	0.05	0.07	0.07	1.75	2.64	4.73	2.55	0	0.00	0.00	0.00		2	2	N	11.37
74	1	A	1	A	11	31	0.04	1.77						47	67		0.25			4.31			0	0.00	1.00	0.13	0.13		4	N	10.78
75	1	A	1	A	14	34	0.02	1.89						29	49		0.05			2.27			0	0.00	0.00	0.00			0	N	10.78
80	2	A	4	A	13	40	0.03	1.23						34	61		0.08			1.87			0	0.00	1.00	1.26	1.26		1	N	7.70
82	2	A	5	A	36	63	0.12	1.63						52	79		0.23			3.75			0	0.00	1.00	1.60	1.60		8	N	6.45
92	1	A	3	A	35	59	0.10	1.64						46	70		0.14			2.00			0	0.00	0.00	0.00			2	N	4.17
86	2	A	5	A	19	43	0.08	2.69						55	79		0.36			4.81			0	0.00	0.00	0.00			8	N	6.30
72	1	A	27	A	42	58	0.14	4.47						66	82		0.31			6.16			0	0.00	0.00	0.00			9	N	11.73
78	1	A	2	A	14	47	0.05	1.06						31	64		0.13			1.49			0	0.00	0.00	0.00			1	N	8.81
83	3	A	6	D	20	37	0.04	2.75						51	68		0.17			4.29			0	0.00	1.00	1.77	1.77		5	N	6.25
80	2	A	8	A	16	37	0.02	1.58				48	65	35	56	0.08	0.07	0.08	4.11	3.76	5.79		0	0.00	0.00	0.00		0	4	N	9.75
80	0	D	0	D	6	27	0.06	0.99				94	111	70	91	0.68	0.52	0.73	6.84	2.24	7.77	5.29	0	0.00	1.00	0.04	0.04	1	9	N	9.74
79	1	A	13	A	69	86	0.22	5.47						102	119		0.48			4.50			1	0.33	0.00	0.00	0.33		14	N	8.08
82	1	A	3	A	11	28	0.03	1.43						37	54		0.13			2.39			0	0.00	0.00	0.00			1	Y	6.87
83	7	A	12	A	57	74	0.03	5.51						61	78		0.04			6.32			1	0.12	0.00	0.00	0.12		7	N	6.37
82	1	A	8	A	24	41	0.13	5.67						34	51		0.11			4.17			1	0.11	0.00	0.00	0.11		4	N	6.71
74	0	A	2	A	7	23	0.01	0.64						7	23		0.01			0.64			0	0.00	0.00	0.00			1	N	11.03
79	4	A	7	A	49	66	0.16	3.48						42	59		0.13			2.83			0	0.00	1.00	3.22	3.22		4	N	7.90
83	1	A	3	A	28	45	0.08	1.30						36	53		0.12			1.69			0	0.00	0.00	0.00			1	N	6.42
80	1	A	4	A	8	25	0.02	2.75						29	46		0.08			3.81			1	0.55	0.00	0.00	0.55		4	N	7.44
87	2	A	6	A	25	49	0.07	0.97						46	70		0.20			2.35			0	0.00	0.00	0.00			1	Y	5.87
88	2	A	4	A	21	45	0.06	1.63						54	78		0.23			3.68			0	0.00	0.00	0.00			3	Y	4.64
92	1	A	6	A	21	49	0.07	1.01						48	76		0.22			2.65			0	0.00	0.00	0.00			7	N	4.48
92	1	A	6	A	27	55	0.07	2.51						49	77		0.18			4.14			0	0.00	0.00	0.00			9	N	4.48
92	2	A	8	D	35	63	0.14	1.43						53	81		0.26			2.99			0	0.00	0.00	0.00			3	N	4.22
94	1	A	6	A	38	62	0.22	2.02						44	68		0.27			2.61			0	0.00	0.00	0.00			1	N	3.75
72	3	A	14	A	28	44	0.07	4.55				35	51	68	84	0.07	0.30	0.05	2.20	6.90	3.66		0	0.00	0.00	0.00		0	6	N	15.16
72	1	A	4	A	40	56	0.06	5.20				23	39	32	48	0.04	0.04	0.03	3.49	4.49	6.16		0	0.00	0.00	0.00		0	1	N	14.91
72	1	A	4	A	25	41	0.03	1.31				23	50	39	55	0.06	0.06	0.08	1.35	2.02	2.62		0	0.00	0.00	0.00		0	2	N	14.78
87	2	A	7	A	29	53	0.04	0.73				43	67	47	71	0.21	0.09	0.17	2.88	2.29	4.16		0	0.00	0.00	0.00		0	4	Y	6.05
88	2	A	7	A	50	74	0.10	2.30				80	104	71	95	0.45	0.22	0.52	4.18	3.63	7.09		0	0.00	1.00	1.02	1.02	0	7	N	5.62
88	1	A	3	A	27	51	0.09	0.92				48	72	44	68	0.22	0.18	0.31	2.10	1.90	5.87	2.97	0	0.00	1.00	0.06	0.06	1	2	N	5.50
95	2	A	5	A	26	50	0.08	2.90						23	47		0.07			2.84			0	0.00	0.00	0.00			2	N	3.46
89	1	A	6	A	18	42	0.05	0.70				6	41	30	54	0.03	0.10	0.05	0.86	0.46	1.51		0	0.00	0.00	0.00		0	1	N	4.17
96	1	A	8	A	13	37	0.04							41	65		0.17			0.00			0	0.00	0.00	0.00			1	N	2.76
98	1	A	4	A	22	46	0.08	0.24						37	61		0.17			0.81			0	0.00	0.00	0.00			2	Y	2.46
98	1	A	7	A	36	60	0.21	1.60						37	61		0.22			1.68			0	0.00	1.00	0.46	0.46		4	N	2.44
98	0	A	5	D	28	52	0.11	0.67						42	66		0.21			1.61			0	0.00	1.00	0.24	0.24		3	N	2.42
98	1	A	8	A	35	59	0.12	0.65						32	56		0.11			0.46			0	0.00	0.00	0.00			4	N	2.77
99	2	A	5	D	61	85	0.36	2.52						100	124		0.76			1.55			0	0.00	0.00	0.00			6	N	2.74
71	1	A	7	A	23	39	0.04	2.01				28	44	40	56	0.03	0.10	0.03	1.34	2.83	3.93		0	0.00	0.00	0.00		0	2	N	12.42
73	2	A	6	A	58	74	0.20	4.12				54	70	73	89	0.17	0.31	0.24	2.93	4.19	7.06		0	0.00	0.00	0.00		0	7	N	11.58
74	1	A	8	A	31	47	0.06	3.66						30	46		0.05			3.62			0	0.00	0.00	0.00			1	Y	10.78
75	2	A	8	A	45	61	0.20	5.54						30	46		0.11			4.33			0	0.00	0.00	0.00			3	Y	10.78
75	1	A	13	A	37	53	0.13	2.81						30	46		0.11			3.65			0	0.00	0.00	0.00			4	N	10.32
75	2	A	13	A	28	44	0.08	5.04						49	65		0.20			6.63			1	0.55	0.00	0.00	0.55		5	N	10.31
75	1	A	6	A	26	42	0.01	0.88						45	61		0.03			2.14			0	0.00	0.00	0.00			3	N	10.24
79	1	A	5	A	29	46	0.05	1.26				34	51	37	54	0.04	0.07	0.06	1.29	1.72	4.00		0	0.00	0.00	0.00		0	2	N	7.93
90	2	A	4	A	8	32	0.03	0.27						30	54		0.10			0.94			0	0.00	0.00	0.00			1	N	4.82
87	1	A	29	D	15	39	0.03	4.06						43	67		0.12			5.43			0	0.00	0.00	0.00			1	N	6.00
87	24	A	29	D	48	72	0.32	5.86						68	92		0.56			6.49			1	12.59	1.00	4.26	16.85		6	N	6.00
87	4	D	29	D	6	30	0.07	3.37						45	69		0.42			5.27			1	3.14	0.00	0.00	3.14		2	N	6.00
89	2	A	3	A	17	41	0.05	0.64						54	78		0.26			2.79			0	0.00	0.00	0.00			3	N	5.14
89	1	A	3	A	38	62	0.19	2.72						57	81		0.36			4.19			0	0.00	0.00	0.00			5	N	5.14
81	1	A	3	A	16	33	0.04	1.09						41	58		0.15			3.28			0	0.00	1.00	0.03	0.03		3	N	8.82
82	0	A	5	A	11	38	0.02	0.91						19	46		0.04			1.22			0	0.00	0.00	0.00			2	N	8.59
78	1	A	7	A	20	41	0.00	3.30						48	69		0.02			4.95			1	0.61	0.00	0.00	0.61		12	N	8.58
79	5	A	23	A	51	68	0.38	6.03						63	80		0.50			7.09			1	2.80	0.00	0.00	2.80		4	N	8.21
79	1	A	4	A	45	62	0.09	2.79						52	69		0.12			3.34			0	0.00	0.00	0.00			1	N	8.19
81	3	A	9	A	36	53	0.12	1.98						56	73		0.23			3.32			0	0.00	1.00	1.54	1.54		6	N	6.94
72	2	A	7	A	34	50	0.05	1.96						61	77		0.17			4.75			0	0.00	0.00	0.00			9	N	12.30
76	1	A	3	A	40	57	0.07	2.32				31	48	43	60	0.08	0.07	0.06	1.36	2.62	4.74	1.68	0	0.00	0.00	0.00		1	2	N	9.54
101	7	A	7	D	32	56	0.15	0.33				32	56	48	72	0.13	0.28	0.29	2.63	1.73	5.31		0	0.00	1.00	5.18	5.18	0	2	N	2.41
90	0	D	0	D	44	68	0.14	3.22						96	120		0.57			4.49			0	0.00	0.00	0.00			9	N	4.80
79	2	A	5	A	27	44	0.07	1.44				37	64	42	59	0.16	0.14	0.29	2.61	2.42	5.72	3.24	0	0.00	1.00	1.04	1.04	2	3	N	7.91
76	1	A	109	A	26	43	0.03	3.81						44	61		0.07			4.97			1	0.47	0.00	0.00	0.47		6	N	9.41
76	5	A	109	A	38	55	0.24	7.84						77	94		0.60			9.53			1	2.98	0.00	0.00	2.98		9	N	9.40
76	16	A	109	A	31	48	0.13	3.61						67	84		0.43			6.74			1	7.43	1.00	2.00	9.43		8	N	9.39
77	6	A	109	A	16	33	0.17	5.12						22	39		0.23			5.98			0	0.00	1.00	1.33	1.33		4	N	9.33
77	5	A	109	A	18	35	0.19	5.25						31	48		0.35			5.94			0	0.00	1.00	2.16	2.16		4	N	9.32
77	8	A	109	A	21	38	0.24	5.43						48	65		0.57			8.10			0	0.00	1.00	2.16	2.16		8	N	9.29
96	3	A	5	A	61	85	0.25	2.41						116	140		0.72			1.27			0	0.00	0.00	0.00			7	N	3.20
88	2	A	6	A	35	59	0.11	6.12						71	95		0.35			8.01			1	0.76	0.00	0.00	0.76		9	N	5.54
89	1	A	4	A	27	51	0.03	0.93						51	75		0.10			2.70			0	0.00	0.00	0.00			4	N	5.24
71	1	A	3	A	7	23	0.01	0.57				18	34	36	52	0.03	0.06	0.04	2.32	1.88	5.37	2.98	0	0.00	0.00	0.00		1	3	Y	15.34
80	10	A	61	A	50	67	0.22	4.52						41	58		0.16			3.96			0	0.00	0.00	0.00			1	N	7.35
80	3	A	61	A	20	37	0.19	4.94						50	67		0.51			6.76			0	0.00	0.00	0.00			4	N	7.33
81	1	A	61	A	9	26	0.06	2.21						33	50		0.20			2.96			0	0.00	0.00	0.00			1	Y	7.31
81	1	A	58	A	13	30	0.05	1.82						46	63		0.24			3.56			0	0.00	0.00	0.00			1	Y	7.02
81	5	A	58	A	12	29	0.04	4.57						47	64		0.38			7.79			1	1.68	0.00	0.00	1.68		4	N	7.01
88	0	A	9	A	17	41	0.05	0.75						23	47		0.07			0.91			0	0.00	0.00	0.00			2	N	6.00
88	5	A	9	A	18	42	0.07	2.47						45	69		0.24			4.17			0	0.00	1.00	1.06	1.06		5	N	6.00
88	1	A	1	A	42	66	0.19	2.82						53	77		0.28			3.72			0	0.00	1.00	0.43	0.43		5	N	5.58
102	1	A	5	A	28	52	0.12	0.19						45	69		0.24			1.45			0	0.00	1.00	0.42	0.42		1	N	2.24
74	1	A	4	A	3	19	0.04	1.66						36	52		0.22			2.88			0	0.00	0.00	0.00			3	Y	13.42
81	1	A	1	A	18	35	0.04	1.21						35	52		0.11			1.72			0	0.00	0.00	0.00			1	N	9.15
94	2	A	7	A	36	60	0.19	3.22						76	100		0.56			5.50			1	1.24	0.00	0.00	1.24		13	N	3.69
96	1	A	3	A	14	38	0.05	0.11						25	49		0.09			0.40			0	0.00	0.00	0.00			1	N	3.13
82	4	D	4	D	22	50	0.15	1.07						43	71		0.35			2.22			0	0.00	0.00	0.00			5	N	6.65
80	5	D	6	D	21	48	0.12	0.65						56	83		0.43			3.47			0	0.00	1.00	4.81	4.81		10	N	9.40
80	2	A	5	A	53	70	0.18	3.91						54	71		0.20			5.12			0	0.00	1.00	0.72	0.72		5	N	7.35
82	1	A	4	A	32	49	0.10	1.48						42	59		0.15			2.30			0	0.00	0.00	0.00			2	Y	6.86
79	1	A	6	A	22	50	0.04	1.52						44	72		0.12			2.77			0	0.00	0.00	0.00			3	N	8.19
75	1	A	5	A	18	34	0.03	1.71						51	67		0.15			3.66			0	0.00	0.00	0.00			4	N	10.47
76	1	A	3	A	13	30	0.02	1.25						44	61		0.08			2.80			0	0.00	0.00	0.00			3	N	10.20
78	2	A	8	A	44	61	0.01	7.61						64	81		0.05			6.86			1	0.37	0.00	0.00	0.37		12	N	8.39
84	5	A	9	A	4	31	0.02	0.38						31	58		0.09			1.25			0	0.00	1.00	1.04	1.04		5	N	5.86
85	1	A	2	A	15	43	0.04	0.38						27	55		0.08			0.67			0	0.00	0.00	0.00			1	N	5.62
73	1	A	5	A	37	53	0.15	6.42						49	65		0.12			5.76			1	0.51	0.00	0.00	0.51		4	N	14.11
81	1	A	6	D	47	64	0.20	3.42						66	83		0.36			4.18			0	0.00	0.00	0.00			9	N	9.10
75	1	A	2	A	0	17	0.01	0.65						21	38		0.04			1.51			0	0.00	0.00	0.00			0	N	12.57
76	4	A	6	A	15	32	0.02	0.97						31	48		0.04			1.36			0	0.00	0.00	0.00			1	N	12.18
91	2	A	5	A	25	49	0.12	1.62						23	47		0.11			1.60			0	0.00	0.00	0.00			0	N	4.57
72	1	A	4	A	35	51	0.05	2.02				46	62	45	61	0.14	0.07	0.09	2.54	2.96	4.87		0	0.00	0.00	0.00		0	1	N	14.89
76	3	A	5	A	60	77	0.20	4.52						79	96		0.33			4.36			0	0.00	1.00	1.92	1.92		6	N	12.09
78	3	A	9	A	28	45	0.08	3.88						43	60		0.15			4.94			1	0.20	1.00	1.46	1.66		7	N	10.78
91	1	A	6	A	14	38	0.04	0.49				34	58	55	79	0.11	0.26	0.18	1.78	2.82	4.71		0	0.00	0.00	0.00		0	3	N	4.63
92	2	A	6	A	20	44	0.06	0.96						82	106		0.50			3.09			0	0.00	0.00	0.00			9	N	4.06
79	1	A	4	A	32	49	0.08	3.86						30	47		0.07			3.44			0	0.00	1.00	0.32	0.32		6	N	8.00
71	1	A	3	A	19	35	0.01	3.07				28	44	23	39	0.02	0.04	0.03	4.45	6.25	4.39		0	0.00	0.00	0.00		0	5	N	12.36
72	1	A	2	A	17	33	0.01	1.26				41	57	41	57	0.09	0.04	0.04	1.63	2.36	4.16		0	0.00	0.00	0.00		0	5	N	11.96
88	1	A	7	A	36	60	0.11	1.65						42	66		0.15			2.95			0	0.00	1.00	0.02	0.02		3	N	4.54
88	2	A	5	D	45	69	0.18	2.32						51	75		0.22			2.80			0	0.00	1.00	0.36	0.36		2	N	4.52
91	3	A	21	A	38	62	0.26	2.47						59	83		0.48			3.70			0	0.00	0.00	0.00			4	N	3.57
98	1	A	5	A	28	52	0.09	0.64						59	83		0.29			2.77			0	0.00	0.00	0.00			3	N	2.91
98	1	A	3	A	29	53	0.12	0.36						19	43		0.07			0.18			0	0.00	0.00	0.00			1	Y	2.78
98	1	D	1	D	13	37	0.05							62	86		0.36			2.54			0	0.00	1.00	1.18	1.18		3	N	2.78
91	1	A	4	A	42	66	0.13	1.76						75	99		0.40			2.85			0	0.00	0.00	0.00			5	N	4.60
84	3	D	3	D	103	120	0.80	6.24				140	157	160	177	0.94	0.97	0.93	11.97	4.24	5.11	3.66	1	2.86	0.00	0.00	2.86	3	18	N	7.52
89	2	A	14	A	6	30	0.04	1.94						47	71		0.27			4.04			0	0.00	1.00	1.48	1.48		7	N	4.27
84	2	A	4	A	11	28	0.01							40	57		0.03			1.05			0	0.00	0.00	0.00			3	N	7.61
87	1	A	4	A	15	39	0.01							39	63		0.05			0.11			0	0.00	0.00	0.00			3	N	6.13
84	18	A	60	A	45	72	0.27	4.15						86	113		0.63			4.71			1	17.81	0.00	0.00	17.81		8	N	7.44
84	5	A	60	A	10	37	0.11	3.63						32	59		0.31			4.27			1	4.64	0.00	0.00	4.64		2	N	7.41
84	0	A	60	A	22	49	0.21	4.10						56	83		0.58			6.22			1	0.19	0.00	0.00	0.19		2	N	7.40
84	22	A	60	A	39	66	0.43	5.36						71	98		0.73			6.90			1	14.46	0.00	0.00	14.46		3	N	7.40
74	4	A	6	A	21	37	0.04	2.84						59	75		0.22			6.14			0	0.00	1.00	2.52	2.52		7	N	13.42
89	1	A	7	A	13	37	0.04	0.58						29	53		0.10			1.15			0	0.00	0.00	0.00			3	N	4.30
96	1	A	7	A	29	53	0.06	0.28						40	64		0.11			1.02			0	0.00	0.00	0.00			2	N	3.17
87	1	A	4	A	36	60	0.11	1.68				62	86	87	111	0.42	0.50	0.39	5.33	4.39	8.16	5.61	0	0.00	0.00	0.00		2	8	N	4.64
88	1	A	5	A	22	46	0.05	1.46				58	82	79	103	0.38	0.42	0.44	4.63	4.45	7.27		0	0.00	0.00	0.00		0	7	N	4.50
81	1	A	1	A	8	25	0.01	0.14						44	61		0.09			1.91			0	0.00	1.00	0.19	0.19		1	N	8.97
78	3	A	5	A	38	55	0.23	4.35						83	100		0.64			5.69			1	0.95	1.00	0.61	1.56		10	N	8.33
76	2	A	4	A	29	46	0.06	3.11						53	70		0.17			4.97			0	0.00	0.00	0.00			4	N	9.46
75	1	A	23	A	56	73	0.31	4.28						71	88		0.44			4.46			0	0.00	0.00	0.00			5	N	12.49
76	0	A	4	A	33	50	0.08	2.15						33	50		0.08			2.15			0	0.00	0.00	0.00			2	N	11.98
82	1	A	3	A	30	47	0.09	1.42						47	64		0.17			2.81			0	0.00	0.00	0.00			1	N	8.55
86	3	A	6	A	36	60	0.10	1.95						41	65		0.12			2.41			0	0.00	0.00	0.00			4	N	6.48
87	8	D	8	D	28	52	0.09	1.06						58	82		0.47			6.07			0	0.00	1.00	8.02	8.02		9	N	6.08
87	3	A	8	A	32	56	0.08	3.28						49	73		0.19			4.68			1	0.83	0.00	0.00	0.83		8	N	5.86
84	1	A	10	A	37	54	0.15	2.19						52	69		0.24			3.53			0	0.00	0.00	0.00			2	N	7.24
87	2	A	5	A	61	85	0.29	3.24						48	72		0.20			2.59			0	0.00	0.00	0.00			4	N	6.15
87	1	A	4	A	15	39	0.05	1.23						36	60		0.14			1.94			0	0.00	0.00	0.00			5	Y	6.13
80	3	A	4	A	12	29	0.03	0.97						44	61		0.16			2.55			0	0.00	0.00	0.00			3	Y	9.45
72	3	A	8	A	56	72	0.17	6.05				40	56	64	80	0.04	0.11	0.13	4.14	4.46	6.95	2.85	1	0.22	0.00	0.00	0.22	1	8	N	11.77
83	1	A	4	A	37	54	0.37	3.78						45	62		0.46			4.55			0	0.00	1.00	0.86	0.86		4	N	7.99
83	0	A	3	A	22	39	0.05	1.40						20	37		0.04			1.82			0	0.00	1.00	0.13	0.13		3	N	7.66
71	0	D	0	D	12	28	0.01	0.73						28	44		0.04			1.17			0	0.00	0.00	0.00			0	N	12.43
82	1	A	3	A	36	53	0.08	1.99						44	61		0.11			2.75			0	0.00	0.00	0.00			5	N	6.83
82	1	A	5	A	13	30	0.02	1.00						59	76		0.16			3.52			0	0.00	0.00	0.00			1	N	6.82
83	4	A	8	A	55	72	0.03	4.73						50	67		0.02			4.44			1	0.44	0.00	0.00	0.44		9	N	6.07
92	6	A	10	A	73	97	0.58	5.00				80	104	119	143	0.60	0.89	0.45	7.37	4.59	5.47		1	5.57	0.00	0.00	5.57	0	9	N	4.26
71	1	A	7	A	54	81	0.16	5.30						55	82		0.17			5.35			1	0.46	0.00	0.00	0.46		7	N	12.59
77	1	A	6	A	42	70	0.01	4.61						45	73		0.01			4.90			1	0.27	0.00	0.00	0.27		6	N	9.20
79	2	A	5	A	12	40	0.09	1.37						56	84		0.48			4.64			0	0.00	1.00	0.07	0.07		4	N	8.17
75	1	A	5	A	22	50	0.05	1.03						51	79		0.18			2.86			0	0.00	0.00	0.00			2	N	10.05
71	1	D	1	D	63	79	0.37	5.55						118	134		0.83			5.52			1	0.57	0.00	0.00	0.57		16	N	15.36
79	1	A	1	A	7	34	0.02	0.78						31	58		0.08			1.52			0	0.00	0.00	0.00			5	N	8.30
79	6	A	37	A	57	74	0.31	5.30						80	97		0.55			6.61			1	3.39	1.00	0.16	3.54		8	N	9.93
79	3	A	37	A	25	42	0.11	3.00						49	66		0.28			4.65			0	0.00	0.00	0.00			4	N	9.91
79	4	A	37	A	7	24	0.04	2.43						24	41		0.10			3.02			0	0.00	1.00	0.98	0.98		1	Y	9.91
79	3	A	37	A	17	34	0.09	4.74						47	64		0.56			9.74			1	1.83	1.00	0.01	1.84		5	N	9.90
79	16	A	37	A	0	17	0.03	2.21						16	33		0.15			4.70			0	0.00	0.00	0.00			0	Y	9.90
78	1	A	5	A	32	49	0.12	2.36						20	37		0.06			2.09			0	0.00	0.00	0.00			1	N	8.40
87	1	A	9	D	6	30	0.03	0.36						37	61		0.14			1.52			0	0.00	0.00	0.00			5	Y	4.84
88	1	A	2	A	44	78	0.18	1.31						40	74		0.17			2.08			0	0.00	0.00	0.00			4	N	5.52
82	1	A	4	A	14	31	0.03	1.07						28	45		0.06			1.42			0	0.00	0.00	0.00			1	N	8.58
89	1	A	7	D	14	38	0.05	0.47						58	82		0.32			2.92			0	0.00	0.00	0.00			8	N	5.07
83	4	A	7	A	19	36	0.04	1.38						78	95		0.40			4.67			0	0.00	1.00	2.49	2.49		6	N	6.43
84	3	A	19	A	20	37	0.00	5.30						37	54		0.01			5.92			1	1.09	0.00	0.00	1.09		11	N	5.78
92	4	A	6	D	11	35	0.04	0.23						56	80		0.29			2.72			0	0.00	0.00	0.00			3	N	3.41
78	1	A	10	A	53	70	0.28	7.29						76	93		0.33			6.24			1	0.09	1.00	0.27	0.36		10	N	8.40
71	1	A	4	A	19	35	0.02	3.00						41	57		0.08			4.01			0	0.00	1.00	0.35	0.35		3	N	15.31
72	2	A	7	A	32	48	0.05	2.72				39	55	46	62	0.07	0.09	0.08	2.34	4.14	5.29		0	0.00	1.00	1.18	1.18	0	5	N	14.64
77	1	A	4	A	30	60	0.03	1.35						46	76		0.06			2.65			0	0.00	0.00	0.00			4	N	9.27
79	0	A	4	A	32	62	0.17	1.35						40	70		0.24			1.98			0	0.00	0.00	0.00			1	Y	8.29
88	2	A	5	A	8	32	0.03	0.35				62	86	65	89	0.39	0.34	0.45	4.17	3.19	8.83		0	0.00	0.00	0.00		0	7	N	4.48
93	1	A	4	A	26	50	0.06	0.48						24	48		0.06			0.45			0	0.00	0.00	0.00			1	N	3.19
81	1	A	4	A	38	55	0.05	2.38				47	64	79	96	0.15	0.23	0.15	2.69	3.82	4.78		0	0.00	0.00	0.00		0	7	N	7.02
72	0	A	3	A	32	48	0.07	1.81						22	38		0.04	0.02		1.92	5.18		0	0.00	0.00	0.00		0	2	N	12.04
77	1	A	7	A	101	118	0.62	5.20						114	131		0.72			4.74			1	0.11	1.00	0.51	0.62		9	N	9.21
79	1	A	8	A	35	52	0.11	2.85						31	48		0.09			2.62			0	0.00	0.00	0.00			3	Y	8.23
91	2	A	8	A	35	59	0.09	1.32						54	78		0.18			2.92			0	0.00	0.00	0.00			2	N	4.82
91	0	A	17	A	15	39	0.06	2.30						30	54		0.14			2.66			0	0.00	0.00	0.00			0	N	4.47
91	4	A	17	A	58	82	0.29	5.88				27	51	69	93	0.07	0.37	0.16	2.84	5.57	6.57		1	0.41	0.00	0.00	0.41	0	8	N	4.47
93	0	A	10	A	6	30	0.03	0.01						24	48		0.08			0.65			0	0.00	0.00	0.00			0	Y	4.17
77	1	A	11	A	43	60	0.17	2.51						57	74		0.26			3.51			0	0.00	0.00	0.00			4	Y	11.13
77	1	A	11	A	18	35	0.02	2.58						21	38		0.03			2.66			0	0.00	0.00	0.00			4	Y	11.13
74	1	A	5	A	15	31	0.02	1.29				44	60	52	68	0.12	0.13	0.18	2.42	3.42	6.43		0	0.00	0.00	0.00		0	2	N	13.13
74	0	A	11	A	28	44	0.03	3.12				54	80	41	57	0.25	0.06	0.34	5.13	4.64	7.13		0	0.00	0.00	0.00		0	4	N	13.12
74	7	A	11	A	97	113	0.62	6.42						105	121		0.68			6.14			1	1.75	1.00	0.24	1.99		8	N	13.12
84	1	A	6	A	40	57	0.15	2.36						50	67		0.22			3.26			0	0.00	0.00	0.00			6	N	7.27
84	1	A	12	A	23	40	0.07	1.07						43	60		0.18			2.21			0	0.00	0.00	0.00			4	N	7.25
74	2	A	15	A	32	48	0.00	1.30						39	55		0.01			1.84			0	0.00	0.00	0.00			2	N	10.97
74	4	A	15	A	103	119	1.00	7.79						94	110		1.00			8.10			1	0.86	0.00	0.00	0.86		8	N	10.96
79	7	A	16	A	59	76	0.39	8.50						75	92		0.53			8.30			1	2.76	0.00	0.00	2.76		8	N	8.29
81	2	A	4	A	4	21	0.02	0.56						36	53		0.12			2.49			0	0.00	1.00	1.10	1.10		3	N	8.74
83	1	A	6	A	28	45	0.07	1.55				13	30	28	45	0.01	0.07	0.04	1.14	1.55	4.36		0	0.00	0.00	0.00		0	1	N	8.44
86	1	A	6	D	20	44	0.11	3.09						75	99		0.68			5.67			1	0.88	1.00	0.01	0.89		7	N	6.28
84	2	A	8	A	41	69	0.45	2.43				57	74	92	120	0.37	0.86	0.32	4.02	4.02	7.23	4.73	0	0.00	1.00	1.08	1.08	2	8	Y	7.65
79	1	A	10	A	48	65	0.13	5.46						32	49		0.14			5.53			1	0.45	0.00	0.00	0.45		7	N	8.04
84	2	A	4	A	15	32	0.03	1.47						51	68		0.17			3.53			0	0.00	0.00	0.00			1	N	7.21
70	1	A	1	A	14	30	0.02	1.20				25	41	35	51	0.03	0.05	0.04	1.69	1.87	3.32		0	0.00	0.00	0.00		0	1	Y	15.90
87	1	A	5	A	62	86	0.23	4.84						44	68		0.13			3.80			1	0.20	1.00	0.09	0.30		7	N	6.00
73	1	A	3	A	15	31	0.02	0.75						34	50		0.05			1.31			0	0.00	0.00	0.00			1	N	14.11
77	7	A	16	A	23	40	0.07	4.71						67	84		0.25			5.92			1	0.69	0.00	0.00	0.69		7	N	11.59
77	2	A	9	A	43	60	0.03	5.38						59	76		0.09			6.39			1	0.65	0.00	0.00	0.65		9	N	11.42
77	1	A	2	A	16	33	0.04	1.29						34	51		0.10			1.81			0	0.00	0.00	0.00			1	N	11.15
80	1	A	1	D	55	72	0.34	5.10						63	80		0.42			5.33			1	0.13	0.00	0.00	0.13		3	N	9.40
76	2	A	9	A	71	88	0.11	5.98						76	93		0.26			5.89			1	0.32	1.00	0.44	0.76		10	N	9.47
85	0	D	0	D	70	87	0.74	5.94						83	100		0.82			5.64			1	0.13	0.00	0.00	0.13		8	N	5.56
81	2	A	6	A	26	43	0.08	1.26						40	57		0.16			2.04			0	0.00	0.00	0.00			3	Y	7.04
79	3	A	14	A	19	36	0.04	1.29						53	70		0.22			3.80			0	0.00	1.00	2.19	2.19		6	Y	7.85
81	3	A	10	A	39	56	0.10	2.82						36	53		0.09			3.71			0	0.00	0.00	0.00			2	N	7.02
81	3	D	3	D	45	62	0.19	4.74						112	129		0.88			7.23			1	2.42	0.00	0.00	2.42		12	N	6.94
72	4	A	9	A	14	30	0.04	1.65						24	40		0.08			1.93			0	0.00	0.00	0.00			2	N	15.12
90	1	A	4	A	5	29	0.03	1.97						43	67		0.22			3.77			0	0.00	0.00	0.00			4	N	4.88
73	1	A	9	A	64	80	0.05	7.12						74	90		0.17			7.05			1	0.39	0.00	0.00	0.39		5	N	11.37
74	1	A	3	A	10	26	0.02	1.17						30	46		0.05			1.74			0	0.00	0.00	0.00			1	N	10.96
76	1	A	3	A	12	29	0.03	1.70						34	51		0.10			2.38			0	0.00	1.00	0.10	0.10		2	N	9.60
77	2	A	4	A	23	40	0.03	2.97						44	61		0.10			4.76			0	0.00	1.00	0.18	0.18		5	N	9.24
79	0	A	1	A	27	44	0.07	1.46						39	56		0.12			2.14			0	0.00	1.00	0.10	0.10		1	N	8.03
79	1	A	2	A	14	31	0.03	1.12						42	59		0.14			2.42			0	0.00	0.00	0.00			2	N	7.96
79	1	A	4	A	50	67	0.13	4.90						54	71		0.15			5.15			1	0.10	0.00	0.00	0.10		7	N	8.18
80	1	A	4	A	30	47	0.05	1.56				22	39	44	61	0.03	0.09	0.04	1.66	2.67	3.22		0	0.00	0.00	0.00		0	1	N	9.75
94	1	A	8	A	11	35	0.03	3.46						52	76		0.20			5.73			0	0.00	0.00	0.00			6	N	3.56
94	2	A	8	A	62	86	0.28	5.54						57	81		0.25			5.40			0	0.00	0.00	0.00			3	Y	3.56
93	1	A	7	A	6	30	0.07	0.87						28	52		0.23			1.56			0	0.00	0.00	0.00			2	N	3.94
97	1	A	3	A	23	47	0.11	2.21						49	73		0.30			3.90			1	0.04	0.00	0.00	0.04		2	N	2.60
73	1	A	2	A	7	23	0.02	1.01						31	47		0.07			1.75			0	0.00	0.00	0.00			1	N	13.90
79	1	A	4	A	4	21	0.01	0.29						24	41		0.03			2.18			0	0.00	0.00	0.00			3	N	9.93
80	0	A	5	A	8	25	0.04	1.70						22	39		0.08			2.22			0	0.00	0.00	0.00			0	N	9.74
80	1	A	5	A	12	29	0.02	1.49						31	48		0.06			2.02			0	0.00	0.00	0.00			3	Y	9.55
87	1	A	4	A	32	56	0.16	5.28						42	66		0.12			4.32			1	0.03	1.00	0.19	0.22		5	N	4.92
91	4	A	8	A	27	51	0.09	0.87						49	73		0.22			3.00			0	0.00	0.00	0.00			3	N	3.73
73	3	A	6	A	69	85	0.20	5.64						71	87		0.22			5.61			1	0.56	1.00	0.36	0.92		10	N	14.81
77	1	A	7	A	30	47	0.03	1.69						58	75		0.12			4.77			0	0.00	1.00	0.46	0.46		5	N	11.32
77	1	A	5	A	10	27	0.02	0.90						46	63		0.11			2.78			0	0.00	1.00	0.28	0.28		3	N	11.16
79	2	A	5	A	22	39	0.05	1.42						43	60		0.14			2.56			0	0.00	1.00	0.10	0.10		3	N	10.22
80	1	A	6	A	16	33	0.03	1.85						51	68		0.14			3.88			0	0.00	0.00	0.00			3	N	9.66
76	1	A	4	A	37	54	0.09	2.66						43	60		0.12			3.96			0	0.00	0.00	0.00			9	N	12.16
79	1	A	11	A	41	58	0.13	2.59						48	65		0.18			3.36			0	0.00	0.00	0.00			5	N	10.34
80	1	A	4	A	14	31	0.03	1.07						23	40		0.06			1.34			0	0.00	0.00	0.00			1	N	9.35
74	2	A	2	A	12	28	0.01	1.08				23	39	45	61	0.03	0.07	0.03	1.88	2.77	3.28		0	0.00	0.00	0.00		0	2	N	10.87
82	1	A	8	A	39	56	0.06	3.80						52	69		0.10			4.96			0	0.00	0.00	0.00			4	N	6.82
91	3	A	3	A	6	30	0.02							38	62		0.09			0.81			0	0.00	0.00	0.00			1	N	4.82
97	1	A	5	A	30	54	0.11	0.70						36	60		0.15			1.04			0	0.00	0.00	0.00			5	N	3.08
97	1	A	4	A	30	54	0.12	0.45						39	63		0.18			1.10			0	0.00	0.00	0.00			3	N	2.98
72	1	A	1	A	28	44	0.02	1.10						58	74		0.07			3.20			0	0.00	0.00	0.00			2	N	14.81
72	0	A	4	A	27	43	0.03	1.59						41	57		0.06			2.47			0	0.00	0.00	0.00			1	N	14.81
70	2	A	10	A	30	46	0.04	1.50				34	50	57	73	0.05	0.11	0.07	1.30	3.51	2.59		0	0.00	0.00	0.00		0	6	N	16.11
72	1	A	3	A	35	62	0.21	1.50				24	51	53	80	0.06	0.37	0.12	1.31	3.06	5.01		0	0.00	0.00	0.00		0	4	N	14.70
97	1	A	5	A	19	43	0.07	0.22						46	70		0.23			1.74			0	0.00	0.00	0.00			1	N	2.92
81	1	A	5	A	13	30	0.08	1.88						20	37		0.12			2.13			0	0.00	0.00	0.00			1	Y	9.08
79	3	A	4	A	13	34	0.04	3.32						82	103		0.49			5.66			0	0.00	0.00	0.00			6	Y	8.05
91	1	A	3	A	28	52	0.07	0.79				35	59	53	77	0.12	0.19	0.09	1.82	2.66	2.99		0	0.00	0.00	0.00		0	2	N	4.58
80	3	A	6	A	50	67	0.19	3.37						55	72		0.23			3.65			0	0.00	0.00	0.00			2	N	9.54
94	1	A	9	A	28	52	0.16	1.48						52	76		0.37			3.30			0	0.00	0.00	0.00			6	N	3.54
82	12	A	46	A	8	35	0.03							25	52		0.06			0.52			1	2.24	0.00	0.00	2.24		1	N	6.78
82	2	A	46	A	30	57	0.12	3.55				33	50	31	58	0.09	0.25	0.11	4.65	5.78	5.46	2.04	1	0.69	0.00	0.00	0.69	1	4	N	6.75
82	0	A	1	A	6	33	0.02					22	39	30	57	0.05	0.09	0.05	2.73	0.61	5.21		0	0.00	0.00	0.00		0	1	N	6.68
83	2	A	8	A	13	40	0.13	2.36				29	46	64	91	0.07	0.68	0.13	3.94	5.67	5.40	1.15	1	1.72	0.00	0.00	1.72	2	6	N	6.19
83	2	A	8	A	52	79	0.45	5.35						53	80		0.48			5.38			0	0.00	0.00	0.00			4	N	6.19
85	4	A	7	A	11	38	0.03							37	64		0.13			0.81			0	0.00	0.00	0.00			3	N	5.85
86	1	A	3	A	26	60	0.08	0.30						34	68		0.12			1.23			0	0.00	1.00	0.06	0.06		3	N	5.19
97	1	A	1	A	20	44	0.07	0.33				31	55	39	63	0.09	0.18	0.23	1.66	1.14	4.69		0	0.00	0.00	0.00		0	1	Y	3.19
98	2	A	12	A	45	69	0.15	0.97						70	94		0.36			2.55			0	0.00	0.00	0.00			7	N	2.89
92	2	A	6	A	43	67	0.15	4.13						63	87		0.29			4.56			1	0.28	0.00	0.00	0.28		7	N	4.17
92	1	A	1	A		24	0.02								24		0.02						0	0.00	0.00	0.00				N	4.06
88	2	D	2	D	64	88	0.40	6.24				55	79	70	94	0.32	0.64	0.37	5.29	8.03	6.55		1	1.53	0.00	0.00	1.53	0	6	N	5.67
70	1	A	1	A	8	24	0.01	2.48						22	38		0.03			3.00			0	0.00	0.00	0.00			1	Y	13.04
73	2	A	3	A	69	85	0.06	3.32						71	87		0.06			3.46			0	0.00	0.00	0.00			3	N	14.81
73	1	A	2	A	25	41	0.03	1.23						60	76		0.13			3.58			0	0.00	0.00	0.00			3	N	14.11
73	1	A	1	A	15	31	0.00	0.79						48	64		0.03			2.63			0	0.00	0.00	0.00			2	Y	13.97
73	1	A	3	A	34	50	0.08	1.31						71	87		0.28			3.27			0	0.00	0.00	0.00			3	Y	13.85
74	4	A	5	A	79	95	0.35	2.80						86	102		0.43			2.53			0	0.00	0.00	0.00			6	N	13.30
74	2	A	4	A	66	82	0.06	3.29						63	79		0.05			3.58			0	0.00	0.00	0.00			6	N	13.16
75	1	A	5	A	12	28	0.03	1.68						57	73		0.24			3.55			0	0.00	0.00	0.00			4	N	12.88
75	0	A	4	A	11	28	0.00	0.55						39	56		0.02			1.28			0	0.00	0.00	0.00			4	Y	12.68
75	1	A	3	A	20	37	0.01	0.88						58	75		0.05			3.32			0	0.00	0.00	0.00			4	N	12.62
76	6	A	9	A	39	56	0.02	1.07						57	74		0.05			2.45			0	0.00	0.00	0.00			6	N	12.40
76	1	A	3	A	14	31	0.01	0.90						58	75		0.09			3.35			0	0.00	0.00	0.00			4	N	12.33
76	6	A	11	A	69	86	0.10	6.69						143	160		0.72			4.01			1	2.50	1.00	0.13	2.63		16	N	12.04
76	1	A	6	A	20	37	0.01	0.85						54	71		0.04			2.89			0	0.00	0.00	0.00			4	N	11.91
96	1	A	5	A	47	71	0.16	1.74						63	87		0.26			2.51			0	0.00	0.00	0.00			6	N	3.16
89	1	A	5	A	34	58	0.11	3.45						62	86		0.31			5.37			1	0.07	0.00	0.00	0.07		6	N	4.15
80	0	A	12	A	19	36	0.00	2.17						49	66		0.05			3.95			0	0.00	0.00	0.00			4	N	9.61
80	7	A	12	A	17	34	0.00	3.35						52	69		0.06			7.59			1	1.06	0.00	0.00	1.06		8	N	9.61
74	4	A	15	A	39	55	0.15	3.13						97	113		0.67			3.89			0	0.00	1.00	1.50	1.50		9	N	10.97
74	1	D	1	D	30	46	0.07	1.93						104	120		0.63			3.28			0	0.00	1.00	0.58	0.58		11	N	10.62
102	1	A	5	A	33	57	0.21	2.63						62	86		0.47			4.65			1	0.16	0.00	0.00	0.16		6	N	1.99
74	1	D	1	D	47	63	0.16	5.34						101	117		0.76			6.98			1	0.93	0.00	0.00	0.93		12	N	14.11
90	2	A	5	A	45	69	0.27	1.75						50	74		0.31			2.18			0	0.00	0.00	0.00			1	N	4.96
74	1	A	6	A	39	55	0.01	4.31						58	74		0.03			7.54			1	0.20	0.00	0.00	0.20		4	N	10.78
72	1	A	6	A	29	45	0.09	5.01						55	71		0.24			6.96			1	0.43	0.00	0.00	0.43		5	N	11.99
79	1	A	9	A	5	22	0.02	2.96						34	51		0.12			3.96			1	0.18	0.00	0.00	0.18		6	N	8.05
78	1	A	1	A	23	40	0.03	1.22						47	64		0.09			2.74			0	0.00	0.00	0.00			1	N	8.59
71	2	A	7	A	44	60	0.13	3.79				44	60	54	70	0.15	0.18	0.25	3.51	4.56	7.75		0	0.00	0.00	0.00		0	3	N	15.18
76	1	A	6	A	32	49	0.09	2.24						54	71		0.22			5.09			0	0.00	1.00	0.51	0.51		4	N	12.40
76	1	A	3	A	25	42	0.05	1.77						38	55		0.09			2.38			0	0.00	1.00	0.40	0.40		1	N	11.76
79	9	A	28	A	30	47	0.14	7.37						37	54		0.20			7.80			1	5.13	0.00	0.00	5.13		4	N	8.29
79	6	A	28	A	62	79	0.68	10.58						69	86		0.73			10.43			1	5.63	0.00	0.00	5.63		13	N	8.28
79	5	A	28	A	33	50	0.35	6.95						55	72		0.61			9.63			1	2.86	1.00	1.21	4.07		7	N	8.27
93	0	A	2	D	40	75	0.32	1.32				38	73	43	78	0.42	0.35	0.47	2.67	1.62	3.83		0	0.00	0.00	0.00		0	5	Y	3.27
72	1	A	4	A	25	41	0.03	1.35						52	68		0.10			3.22			0	0.00	0.00	0.00			3	N	14.81
73	1	A	5	A	43	59	0.09	3.27						44	60		0.09			3.37			0	0.00	0.00	0.00			4	N	14.81
74	1	A	6	A	32	48	0.04	1.55						47	63		0.08			2.86			0	0.00	0.00	0.00			1	N	13.52
74	2	A	4	A	36	52	0.09	2.04						37	53		0.10			2.37			0	0.00	1.00	0.02	0.02		2	N	13.17
77	1	A	7	A	12	29	0.03	1.83						48	65		0.19			3.80			0	0.00	0.00	0.00			2	N	11.20
94	0	D	0	D	59	83	0.49	7.27						78	102		0.66			7.21			1	0.14	0.00	0.00	0.14		4	N	3.07
89	1	A	5	A	18	42	0.05	0.74						39	63		0.17			2.65			0	0.00	1.00	0.05	0.05		4	N	5.24
89	1	A	2	D	65	89	0.73	5.65						67	91		0.74			5.65			1	0.07	0.00	0.00	0.07		4	N	5.19
71	2	A	4	A	4	20	0.01	1.00						34	50		0.04			2.04			0	0.00	0.00	0.00			1	N	12.82
92	1	A	3	A	53	77	0.27	3.11				52	76	79	103	0.30	0.52	0.43	3.02	4.19	7.20		0	0.00	0.00	0.00		0	4	N	4.20
93	1	A	2	A	9	33	0.05	1.98						46	70		0.26			3.90			1	0.47	0.00	0.00	0.47		2	N	4.17
79	2	A	9	A	11	28	0.04	2.83						44	61		0.20			4.44			0	0.00	0.00	0.00			2	N	8.02
79	3	A	9	A	24	41	0.09	2.78						31	48		0.12			2.92			0	0.00	0.00	0.00			0	N	8.02
73	2	D	2	D	15	31	0.06	4.15						100	116		0.80			5.60			1	1.72	0.00	0.00	1.72		8	N	14.81
71	0	D	0	D	83	99	0.76	6.76						98	114		0.85			6.24			1	0.25	0.00	0.00	0.25		8	N	15.62
76	1	A	5	A	51	68	0.02	7.86						59	76		0.04			6.39			1	0.19	0.00	0.00	0.19		6	N	9.55
85	2	A	3	A	11	35	0.03	0.93						47	71		0.18			2.85			0	0.00	0.00	0.00			5	N	5.46
78	1	A	2	A	11	28	0.01	0.79						41	58		0.07			2.13			0	0.00	0.00	0.00			2	N	8.60
78	1	A	4	A	0	17	0.01	1.30						44	61		0.14			4.47			0	0.00	0.00	0.00			3	N	8.58
74	1	A	4	A	49	65	0.02	7.13						49	65		0.02			5.28			1	0.39	0.00	0.00	0.39		6	N	10.86
86	1	A	3	A	14	38	0.04	0.71						34	58		0.12			1.30			0	0.00	0.00	0.00			2	N	6.26
88	8	A	13	A	41	65	0.20	3.64						62	86		0.44			5.63			1	0.38	1.00	5.91	6.28		8	N	5.48
89	1	A	10	A	22	46	0.07	2.92						33	57		0.13			3.20			0	0.00	0.00	0.00			2	N	5.58
80	0	A	3	A	0	17	0.02	0.49						9	26		0.03			0.89			0	0.00	0.00	0.00			0	Y	9.60
80	1	A	2	A	13	30	0.02	2.26						38	55		0.09			3.22			0	0.00	0.00	0.00			3	N	9.50
72	1	A	1	A	27	43	0.03	1.32				12	28	23	39	0.00	0.02	0.01	0.84	1.27	4.39		0	0.00	0.00	0.00		0	1	N	12.21
74	1	D	1	D	34	50	0.11	4.06						108	124		0.78			5.45			1	0.71	0.00	0.00	0.71		10	N	13.29
70	1	A	6	A	13	26	0.01	1.00						24	37		0.02			1.34			0	0.00	1.00	0.21	0.21		1	N	16.52
74	7	A	8	A	19	35	0.02	0.86						35	51		0.05			1.35			1	0.19	0.00	0.00	0.19		2	N	10.78
93	3	A	6	D	19	43	0.06	1.93				41	75	77	101	0.26	0.47	0.28	2.97	4.18	4.54		0	0.00	1.00	0.05	0.05	0	8	N	3.81
79	1	A	4	A	29	46	0.05	1.32						48	65		0.14			2.82			0	0.00	0.00	0.00			6	N	8.04
81	1	A	1	A	19	36	0.05	1.25						28	45		0.08			1.39			0	0.00	0.00	0.00			2	N	7.29
81	1	A	7	A	40	57	0.08	1.78						53	70		0.14			2.88			0	0.00	0.00	0.00			5	N	7.29
82	3	A	7	D	55	72	0.24	4.33						103	120		0.72			3.21			0	0.00	1.00	1.68	1.68		9	N	6.48
74	0	A	1	A	0	16	0.01	0.70						29	45		0.07			1.69			0	0.00	0.00	0.00			2	Y	11.04
81	5	A	12	A	13	30	0.05	4.48						39	56		0.22			6.73			1	1.09	0.00	0.00	1.09		7	N	7.28
79	1	A	4	A	34	51	0.10	1.82				19	36	68	85	0.03	0.32	0.05	1.73	4.86	3.21		0	0.00	0.00	0.00		0	4	N	7.83
81	2	A	16	A	88	105	0.52	4.55						105	122		0.69			5.17			1	0.61	0.00	0.00	0.61		10	N	7.30
81	9	A	16	A	38	55	0.34	3.15						76	93		0.73			6.22			1	2.17	1.00	0.49	2.66		8	N	7.30
82	8	A	10	A	13	30	0.03	1.16						38	55		0.12			3.61			0	0.00	0.00	0.00			6	N	6.59
82	3	A	10	A	0	17	0.02	1.56						23	40		0.08			2.45			0	0.00	0.00	0.00			4	N	6.58
84	4	A	6	A	31	48	0.09	1.33						41	58		0.15			2.08			0	0.00	1.00	0.03	0.03		2	N	5.90
80	1	A	14	A	41	58	0.08	3.29						40	57		0.07			1.67			0	0.00	0.00	0.00			7	N	7.76
80	1	A	14	A	22	39	0.06	2.53						38	55		0.14			3.19			0	0.00	0.00	0.00			4	N	7.76
84	4	A	9	A	28	45	0.12	4.00						58	75		0.39			5.71			1	1.97	1.00	0.97	2.94		6	N	6.02
84	1	A	10	A	32	49	0.10	4.44						29	46		0.09			4.33			0	0.00	0.00	0.00			4	N	5.88
86	14	A	23	A	34	58	0.09	2.60						51	75		0.33			7.10			1	7.63	1.00	4.41	12.03		8	N	5.22
79	2	A	3	A	21	38	0.13	5.01						37	54		0.15			3.86			1	0.72	0.00	0.00	0.72		5	N	8.15
75	2	A	7	A	6	33	0.02	0.50						54	81		0.18			3.13			0	0.00	0.00	0.00			1	N	10.20
92	1	A	6	A	8	32	0.02	0.25						42	66		0.14			1.82			0	0.00	0.00	0.00			2	N	3.52
91	1	A	1	A	38	62	0.15	2.49				57	81	62	86	0.38	0.34	0.47	3.89	4.10	6.91		0	0.00	0.00	0.00		0	6	Y	3.62
80	1	A	1	A	11	39	0.03	0.48						33	61		0.10			1.15			0	0.00	0.00	0.00			1	N	9.65
71	2	A	7	A	27	43	0.00	4.27						36	52		0.01			6.47			1	0.65	0.00	0.00	0.65		5	N	12.61
74	1	A	7	D	27	43	0.05	2.05						52	68		0.15			3.88			0	0.00	0.00	0.00			4	N	14.11
74	0	D	7	D	96	112	0.73	4.45						96	112		0.73			4.45			0	0.00	0.00	0.00			5	Y	14.11
73	2	A	7	A	6	22	0.01	2.53						40	56		0.08			3.99			0	0.00	0.00	0.00			2	N	13.85
74	3	A	31	A	55	71	0.37	7.94						76	92		0.60			7.38			1	0.59	0.00	0.00	0.59		7	N	10.82
74	6	A	31	A	46	62	0.21	8.36						60	76		0.51			10.95			1	0.65	0.00	0.00	0.65		4	N	10.82
75	3	A	13	A	21	48	0.11	2.59						36	63		0.22			3.10			0	0.00	0.00	0.00			0	Y	10.40
75	0	A	13	A	12	39	0.02	2.94						54	81		0.17			5.31			0	0.00	0.00	0.00			1	Y	10.38
94	1	A	6	A	38	73	0.16	0.72						55	90		0.29			2.52			0	0.00	1.00	0.19	0.19		5	N	3.10
75	0	A	8	A	13	30	0.04	3.15						63	80		0.33			6.35			0	0.00	0.00	0.00			3	N	9.93
75	3	A	8	A	38	55	0.08	4.35						62	79		0.36			8.55			1	2.03	0.00	0.00	2.03		6	N	9.93
80	2	A	6	A	26	43	0.07	1.42						55	72		0.23			4.36			0	0.00	1.00	0.54	0.54		6	N	7.55
80	3	A	6	A	30	47	0.09	2.54						59	76		0.26			4.62			0	0.00	1.00	0.88	0.88		8	N	7.40
80	2	A	4	A	37	54	0.07	1.61						54	71		0.13			3.06			0	0.00	0.00	0.00			3	N	9.37
83	0	D	5	D	56	73	0.34	4.26						56	73		0.34			4.26			0	0.00	0.00	0.00			4	Y	8.16
74	2	A	22	A	15	31	0.03	2.36						46	62		0.13			4.02			0	0.00	1.00	1.15	1.15		2	N	10.93
81	1	A	5	A	42	59	0.16	3.15						41	58		0.15			3.05			0	0.00	0.00	0.00			4	N	7.55
81	1	A	4	A	14	31	0.03	2.38						43	60		0.14			3.79			0	0.00	0.00	0.00			5	N	7.55
79	1	A	11	A	32	49	0.09	1.60						48	65		0.17			2.99			0	0.00	0.00	0.00			2	N	7.96
80	1	A	8	D	41	58	0.17	4.11						48	65		0.40			7.49			1	0.09	0.00	0.00	0.09		7	N	9.34
76	3	A	21	A	36	53	0.10	2.02						36	53		0.10			2.00			0	0.00	0.00	0.00			2	N	12.20
76	1	A	21	A	20	37	0.08	3.10						32	49		0.15			3.21			0	0.00	0.00	0.00			2	N	12.17
86	2	A	6	A	8	32	0.03	0.45						37	61		0.13			1.54			0	0.00	0.00	0.00			1	N	5.12
82	1	D	1	D	61	78	0.04	4.59						94	111		1.00			5.69			1	0.57	0.00	0.00	0.57		10	N	6.74
78	1	A	2	A	14	31	0.03	2.51				41	58	45	62	0.15	0.14	0.26	3.28	4.36	7.33		0	0.00	0.00	0.00		0	4	N	9.08
84	1	A	11	A	40	57	0.15	3.83						47	64		0.19			4.51			0	0.00	0.00	0.00			7	N	7.36
85	2	A	8	A	55	72	0.19	5.04						59	76		0.21			5.19			1	0.52	0.00	0.00	0.52		9	N	7.00
86	2	A	5	A	23	47	0.06	1.06						54	78		0.23			3.06			0	0.00	0.00	0.00			6	N	6.51
90	1	A	4	A	27	51	0.04	0.48						86	110		0.34			3.74			0	0.00	1.00	0.51	0.51		7	N	3.84
81	1	A	5	A	29	46	0.08	1.55						47	64		0.16			2.97			0	0.00	0.00	0.00			4	Y	7.16
80	1	A	24	D	10	27	0.06	2.72						29	46		0.16			3.27			0	0.00	0.00	0.00			2	N	7.70
80	2	A	24	D	12	29	0.03	1.99						39	56		0.12			3.09			0	0.00	1.00	1.16	1.16		4	N	7.68
80	12	D	24	D	47	64	0.22	6.42						101	118		0.82			8.04			1	11.81	0.00	0.00	11.81		14	N	7.68
73	1	A	11	A	33	49	0.01	4.95						38	54		0.01			4.86			1	0.20	0.00	0.00	0.20		6	N	13.93
75	3	A	9	A	31	47	0.05	2.07						30	46		0.05			2.04			0	0.00	0.00	0.00			1	N	12.99
77	0	A	5	A	26	43	0.13	3.67						54	71		0.40			5.56			1	0.01	0.00	0.00	0.01		2	N	11.29
76	1	A	3	A	30	47	0.06	1.85						34	51		0.07			2.04			0	0.00	0.00	0.00			1	N	9.78
79	1	A	5	A	14	31	0.03	1.12						25	42		0.06			1.40			0	0.00	0.00	0.00			2	N	7.82
88	2	A	8	A	44	68	0.02	5.58						63	87		0.09			4.85			1	0.32	0.00	0.00	0.32		8	N	4.48
89	3	A	6	A	12	36	0.02	0.22						57	81		0.17			2.70			0	0.00	0.00	0.00			5	N	5.23
77	1	A	4	A	7	24	0.01	0.63						40	57		0.07			2.05			0	0.00	0.00	0.00			1	N	11.47
96	1	A	5	A	28	52	0.07	0.36						44	68		0.14			1.52			0	0.00	0.00	0.00			5	N	3.27
96	1	D	6	D	46	70	0.29	4.02						57	81		0.39			4.74			0	0.00	1.00	0.27	0.27		4	N	3.25
100	1	A	1	A	24	48	0.10	0.14						41	65		0.22			1.05			0	0.00	0.00	0.00			6	N	2.46
94	2	A	21	A	7	41	0.04	0.96						55	89		0.34			3.60			0	0.00	0.00	0.00			1	N	3.60
94	9	A	21	A	18	52	0.22	1.09						61	95		0.69			3.47			0	0.00	0.00	0.00			3	N	3.59
72	1	A	2	A	12	41	0.02	3.43						26	55		0.04			3.83			0	0.00	0.00	0.00			2	N	11.69
76	4	A	22	A	16	33	0.03	1.63						62	79		0.23			4.64			0	0.00	0.00	0.00			7	N	12.31
75	3	A	5	A	50	67	0.14	4.05						46	63		0.13			4.33			0	0.00	1.00	2.88	2.88		5	N	10.20
78	1	A	3	A	27	44	0.04	1.24						30	47		0.05			1.31			0	0.00	0.00	0.00			1	N	8.44
78	1	A	7	A	30	47	0.06	3.61						37	54		0.08			4.03			0	0.00	0.00	0.00			3	N	8.34
79	2	A	6	A	51	68	0.26	7.05						66	83		0.23			5.73			1	0.29	0.00	0.00	0.29		8	N	8.26
73	2	A	15	A	70	86	0.09	5.84						84	100		0.87			7.30			1	0.74	1.00	0.08	0.82		11	N	11.51
81	0	D	1	D	38	55	0.15	2.52						38	55		0.15			2.52			0	0.00	0.00	0.00			1	Y	8.83
76	29	A	63	A	45	62	0.09	5.48						65	82		0.23			6.35			1	1.90	1.00	0.99	2.89		13	N	9.46
77	2	A	4	A	15	32	0.03	1.68						54	71		0.18			3.92			0	0.00	0.00	0.00			6	N	9.29
91	0	D	0	D	21	45	0.02	0.14						21	45		0.02			0.14			0	0.00	0.00	0.00			3	N	3.57
71	0	A	31	A	50	66	0.18	7.32						76	92		0.37			7.62			1	0.23	0.00	0.00	0.23		9	N	12.77
71	14	A	31	A	33	49	0.12	5.75						39	55		0.31			9.02			1	7.79	0.00	0.00	7.79		5	N	12.77
73	1	A	4	A	26	42	0.02	4.77						53	69		0.08			6.65			0	0.00	0.00	0.00			2	N	11.12
97	1	A	2	A	42	66	0.20	1.68						47	71		0.24			2.36			0	0.00	0.00	0.00			4	N	3.04
69	31	A	183	A	31	44	0.15	5.44						59	72		0.57			9.66			1	21.79	0.00	0.00	21.79		4	N	17.09
69	2	A	183	A	22	35	0.14	4.21						39	52		0.31			4.95			0	0.00	0.00	0.00			2	N	17.01
69	12	A	21	A	26	39	0.07	4.47						44	57		0.17			6.69			1	3.40	1.00	6.35	9.75		4	N	16.81
70	3	A	25	A	38	51	0.07	2.49				40	53	57	70	0.06	0.14	0.08	2.17	3.72	4.12		0	0.00	0.00	0.00		0	3	N	16.46
70	0	A	25	A	129	142	0.90	6.82				74	87	123	136	0.55	0.88	0.42	10.76	7.03	10.35	7.18	1	0.36	0.00	0.00	0.36	6	13	N	16.45
70	14	A	25	A	35	48	0.12	5.49						62	75		0.51			10.61			1	5.84	1.00	3.35	9.20		9	N	16.45
70	1	D	1	D	35	48	0.07	2.39				58	71	69	82	0.24	0.25	0.19	6.74	5.51	5.99		0	0.00	0.00	0.00		0	6	N	16.29
72	4	A	7	A	28	44	0.07	4.79						104	120		0.70			5.74			1	1.51	1.00	1.59	3.10		12	N	11.77
89	3	A	7	A	32	56	0.08	1.60				49	73	47	71	0.14	0.15	0.13	3.81	3.82	6.39		0	0.00	0.00	0.00		0	4	N	5.28
77	0	A	1	A	22	43	0.04	2.10						28	49		0.06			2.19			0	0.00	0.00	0.00			0	N	9.25
93	5	A	10	A	22	46	0.04	0.64				34	58	73	97	0.11	0.36	0.12	1.75	3.88	2.70		0	0.00	0.00	0.00		0	5	N	3.93
87	2	A	5	A	36	60	0.17	2.10				44	68	75	99	0.30	0.58	0.33	2.97	4.35	6.04	4.00	0	0.00	1.00	1.07	1.07	2	7	N	4.79
85	1	A	2	A	38	55	0.14	1.76						46	63		0.18			2.54			0	0.00	0.00	0.00			2	N	7.39
88	2	A	6	A	19	43	0.05	0.78						39	63		0.15			1.61			0	0.00	0.00	0.00			1	N	5.55
78	2	A	3	A	33	50	0.09	1.68						34	51		0.10			1.75			0	0.00	1.00	0.05	0.05		1	N	8.34
80	2	A	3	A	27	44	0.07	1.44						66	83		0.30			3.69			0	0.00	0.00	0.00			6	Y	7.62
89	2	A	3	A	36	60	0.13	1.33						41	65		0.16			1.80			0	0.00	0.00	0.00			1	N	5.39
90	3	A	5	A	28	52	0.09	0.83						38	62		0.16			2.16			0	0.00	1.00	2.33	2.33		5	N	4.76
90	2	A	5	A	6	30	0.04	0.94						18	42		0.08			1.44			0	0.00	0.00	0.00			1	N	4.76
82	7	A	9	A	25	42	0.07	1.31						42	59		0.15			2.89			0	0.00	0.00	0.00			4	N	9.00
87	1	A	5	A	8	45	0.06	0.65						39	76		0.29			2.25			0	0.00	1.00	0.84	0.84		6	N	4.65
69	1	A	1	A	4	17	0.01	2.32						54	67		0.11			5.04			0	0.00	0.00	0.00			4	N	13.86
78	0	D	0	D	6	23	0.03	2.63						6	23		0.03			2.63			1	0.08	0.00	0.00	0.08			N	8.34
87	1	A	5	A	33	57	0.01	0.04						41	65		0.02			4.06			1	0.26	0.00	0.00	0.26		6	N	4.81
90	2	A	8	A	93	117	0.65	4.80						96	120		0.68			4.70			1	0.74	1.00	0.28	1.02		10	N	4.19
96	1	A	6	A	7	31	0.02							46	70		0.16			1.75			0	0.00	0.00	0.00			4	N	2.69
77	2	A	6	A	45	66	0.14	4.52				43	60	54	75	0.16	0.20	0.18	3.34	5.09	7.65	4.68	0	0.00	1.00	0.53	0.53	1	6	N	11.53
77	1	A	21	A	23	44	0.39	2.75				57	74	60	81	0.38	0.79	0.31	4.53	5.64	7.33		0	0.00	0.00	0.00		0	4	N	11.27
90	1	A	6	A	7	31	0.01							31	55		0.04						0	0.00	0.00	0.00			4	N	3.84
90	2	A	6	A	30	54	0.08	1.57						61	85		0.26			3.70			0	0.00	0.00	0.00			2	N	3.84
90	2	A	6	A	23	47	0.06	1.58						49	73		0.20			3.26			0	0.00	0.00	0.00			1	N	3.84
78	3	D	3	D	42	59	0.32	7.12						50	67		0.40			7.85			1	2.75	0.00	0.00	2.75		4	N	8.72
88	1	A	4	A	0	24	0.01							34	58		0.07			0.90			0	0.00	0.00	0.00			2	N	5.46
81	0	A	1	A	17	34	0.03	1.42						25	42		0.05			1.61			0	0.00	0.00	0.00			0	Y	7.14
71	1	A	5	A	19	35	0.03	3.24						33	49		0.06			3.59			0	0.00	0.00	0.00			3	N	12.62
80	1	A	6	A	28	45	0.07	1.45						41	58		0.13			2.31			0	0.00	0.00	0.00			1	N	7.61
69	2	A	3	A	30	43	0.06	1.74						35	48		0.07			2.01			0	0.00	0.00	0.00			1	N	13.93
71	1	A	2	A	13	29	0.01	0.73						33	49		0.02			1.30			0	0.00	0.00	0.00			1	N	12.62
77	1	A	5	A	17	34	0.03	1.76						49	66		0.15			3.88			0	0.00	0.00	0.00			6	N	9.25
71	2	A	5	A	12	28	0.02	1.25						28	44		0.06			1.68			0	0.00	0.00	0.00			0	Y	12.62
78	1	A	51	A	52	69	0.24	5.36						64	81		0.34			5.76			0	0.00	1.00	0.18	0.18		8	N	8.37
78	1	A	51	A	45	62	0.31	5.23						52	69		0.37			5.79			0	0.00	1.00	0.38	0.38		7	N	8.35
88	1	A	5	A	23	47	0.07	2.09						50	74		0.37			5.64			0	0.00	0.00	0.00			1	N	6.00
88	0	A	5	A	9	33	0.03	0.71						35	59		0.13			1.60			0	0.00	0.00	0.00			1	N	5.58
88	0	D	0	D	52	76	0.24	2.75						49	73		0.22			2.54			0	0.00	0.00	0.00			3	N	5.58
87	2	A	4	A	60	84	0.41	6.19				32	56	53	77	0.07	0.36	0.11	2.02	6.39	4.67	2.49	1	0.80	0.00	0.00	0.80	1	7	N	4.75
79	0	A	1	A	13	30	0.03	1.31						28	45		0.07			1.70			0	0.00	0.00	0.00			4	Y	9.96
79	2	A	3	A	15	32	0.05	3.55						60	77		0.35			6.43			0	0.00	0.00	0.00			4	N	9.95
86	2	A	5	A	21	45	0.04	2.48				38	62	42	66	0.10	0.11	0.10	1.32	3.55	4.57		0	0.00	0.00	0.00		0	2	N	6.48
75	1	A	2	A	13	29	0.02							27	43		0.05			0.27			0	0.00	0.00	0.00			1	N	10.40
84	2	A	10	A	22	39	0.03	1.02				67	84	70	87	0.35	0.25	0.25	4.77	4.21	5.14		0	0.00	0.00	0.00		0	7	N	6.04
71	3	A	12	A	28	44	0.16	4.20						37	53		0.12			2.89			0	0.00	0.00	0.00			1	N	15.53
73	1	A	5	A	13	29	0.03	1.26						22	38		0.04			1.56			0	0.00	0.00	0.00			3	N	11.16
73	1	A	2	A	12	28	0.02	1.24						24	40		0.05			1.61			0	0.00	0.00	0.00			0	N	11.17
77	18	A	51	A	64	81	0.05	5.73						77	94		0.31			7.79			1	17.65	0.00	0.00	17.65		10	N	8.96
77	4	A	51	A	33	50	0.16	3.44						62	79		0.46			5.61			0	0.00	0.00	0.00			5	N	8.93
77	0	A	51	A	8	25	0.05	2.76						21	38		0.10			3.26			0	0.00	0.00	0.00			1	N	8.92
81	7	A	11	A	27	44	0.06	0.05						53	70		0.19			2.79			0	0.00	0.00	0.00			3	N	9.01
87	1	A	1	A	37	61	0.14	1.54						41	65		0.16			1.92			0	0.00	0.00	0.00			2	N	6.22
84	1	A	5	A	47	64	0.28	4.41						82	99		0.61			4.86			1	0.91	0.00	0.00	0.91		6	N	7.53
72	1	A	72	A	82	98	0.40	6.96						80	96		0.40			7.77			1	0.07	0.00	0.00	0.07		9	N	15.53
72	6	A	72	A	49	65	0.30	9.27						58	74		0.38			9.76			1	1.11	0.00	0.00	1.11		8	N	15.53
72	40	A	72	A	57	73	0.38	8.60						81	97		0.63			8.46			1	19.01	1.00	10.18	29.19		9	N	14.86
72	21	A	72	A	32	48	0.21	5.63						34	50		0.23			5.75			1	12.52	0.00	0.00	12.52		1	N	14.78
73	1	A	7	A	18	34	0.05	2.33						50	66		0.23			5.37			0	0.00	0.00	0.00			3	Y	14.36
74	4	A	6	A	26	42	0.09	4.93						45	61		0.20			6.22			1	0.10	0.00	0.00	0.10		4	N	13.42
76	1	A	6	A	28	45	0.06	1.99						19	36		0.04			1.83			0	0.00	1.00	0.18	0.18		3	N	11.89
76	1	A	3	A	22	43	0.05	1.86						48	69		0.16			3.48			0	0.00	0.00	0.00			3	Y	11.86
76	1	A	2	A	38	59	0.06	2.14						45	66		0.08			2.82			0	0.00	0.00	0.00			4	Y	11.80
70	3	A	3	A	26	39	0.05	1.65						55	68		0.16			3.67			0	0.00	0.00	0.00			2	N	16.50
79	1	A	5	A	13	30	0.03	1.12						43	60		0.14			2.57			0	0.00	0.00	0.00			5	N	10.30
79	4	A	7	D	28	45	0.07	1.50						61	78		0.25			3.68			0	0.00	0.00	0.00			9	N	10.17
78	1	A	2	D	40	70	0.30	4.03						73	103		0.62			5.45			1	0.17	0.00	0.00	0.17		6	N	10.94
74	2	A	2	A	13	29	0.01	0.65						30	46		0.04			1.10			0	0.00	0.00	0.00			1	N	10.92
77	1	A	3	A	13	30	0.03	1.20						38	55		0.11			2.16			0	0.00	0.00	0.00			2	N	9.14
70	1	A	1	A		16	0.01	2.55						71	87		0.32			5.73			0	0.00	0.00	0.00			6	N	13.06
72	1	A	1	A	15	31	0.03	1.55						58	74		0.18			3.96			0	0.00	0.00	0.00			3	Y	12.62
73	1	A	2	A	16	32	0.03	1.40						35	51		0.08			1.99			0	0.00	0.00	0.00			1	N	11.39
98	8	A	14	A	57	81	0.40	7.04						106	130		0.69			4.23			1	3.38	0.00	0.00	3.38		9	N	2.79
87	1	A	4	A	24	48	0.01	4.24						38	62		0.03			5.47			1	0.33	0.00	0.00	0.33		8	N	6.44
78	5	A	9	A	22	43	0.12	5.84				71	88	61	82	0.43	0.47	0.51	6.79	8.34	7.57	4.92	1	2.32	0.00	0.00	2.32	1	9	N	8.48
78	1	A	5	A	30	47	0.04	1.25						28	45		0.04			1.20			0	0.00	0.00	0.00			1	N	8.77
83	1	A	8	A	31	48	0.09	3.60						24	41		0.06			3.45			0	0.00	0.00	0.00			2	N	7.66
88	1	A	5	A	11	35	0.02	0.08						41	65		0.09			1.42			0	0.00	0.00	0.00			2	Y	5.58
95	1	A	1	D	17	41	0.08	2.22				95	119	108	132	0.80	0.86	0.83	6.69	3.35	2.93		1	0.91	0.00	0.00	0.91	0	12	N	2.87
88	2	A	2	D	59	83	0.51	8.29						118	142		0.87			4.89			1	0.77	0.00	0.00	0.77		11	N	5.74
87	1	A	9	A	28	62	0.09	0.25						30	64		0.10			0.30			0	0.00	0.00	0.00			2	N	6.17
81	1	A	6	A	45	62	0.14	6.68						56	73		0.20			7.44			1	0.08	0.00	0.00	0.08		5	N	7.07
79	5	A	26	A	33	50	0.08	1.81						60	77		0.22			3.75			0	0.00	0.00	0.00			5	N	7.90
80	1	A	10	A	5	22	0.01	0.59						26	43		0.05			1.30			0	0.00	0.00	0.00			0	Y	7.73
80	1	A	10	A	15	32	0.04	3.87						35	52		0.13			4.48			0	0.00	0.00	0.00			1	N	7.72
83	1	A	6	A	32	49	0.08	1.57						43	60		0.12			2.50			0	0.00	0.00	0.00			2	N	6.31
84	1	A	5	A	30	47	0.05	1.33						40	57		0.09			2.02			0	0.00	0.00	0.00			4	N	5.96
84	1	A	5	A	39	56	0.13	2.99						59	76		0.26			4.44			0	0.00	0.00	0.00			4	N	5.96
101	1	A	2	D	58	82	0.45	2.14						72	96		0.58			2.24			0	0.00	0.00	0.00			5	Y	2.40
94	3	D	5	D	39	63	0.22	2.01				41	65	65	89	0.25	0.47	0.43	6.56	4.56	7.15		0	0.00	1.00	1.88	1.88	0	5	N	3.75
92	1	A	7	A	17	41	0.03	0.94						34	58		0.09			1.42			0	0.00	0.00	0.00			1	N	3.42
78	1	A	5	A	42	59	0.21	6.64						35	52		0.16			6.00			1	0.18	0.00	0.00	0.18		9	N	8.35
94	0	A	8	A	46	70	0.22	1.91						46	70		0.22			1.91			0	0.00	0.00	0.00			6	N	3.01
95	2	D	2	D	47	84	0.38	1.76						109	146		0.88	0.10		2.14	3.35		0	0.00	1.00	0.25	0.25	1	10	N	3.51
70	7	A	15	A	40	56	0.15	4.71						63	79		0.30			5.79			1	2.56	1.00	1.14	3.70		6	N	16.01
93	3	A	11	A	35	59	0.14	2.27				38	62	65	89	0.18	0.42	0.20	2.95	5.64	4.30		0	0.00	1.00	1.01	1.01	0	7	N	3.85
72	1	A	3	A	22	38	0.02	1.48						28	44		0.03			1.56			0	0.00	0.00	0.00			2	N	14.74
78	2	A	4	A	15	32	0.03	1.35						44	61		0.15			2.78			0	0.00	0.00	0.00			4	N	10.54
96	0	A	11	A	13	37	0.05	0.08						28	52		0.11			0.48			0	0.00	0.00	0.00			1	N	3.15
96	2	A	11	A	28	52	0.33	5.40						38	62		0.28			4.18			1	0.78	0.00	0.00	0.78		1	N	3.15
73	1	D	15	D	45	61	0.28	5.10						100	116		0.76			5.46			0	0.00	1.00	0.61	0.61		13	N	11.37
89	1	A	5	A	33	57	0.15	2.96						67	91		0.46			5.31			1	0.74	0.00	0.00	0.74		9	N	4.28
89	1	A	3	A	28	52	0.15	2.68						38	62		0.24			3.90			1	0.30	0.00	0.00	0.30		7	N	4.19
94	2	A	8	D	25	49	0.09	0.59						44	68		0.20			1.79			0	0.00	0.00	0.00			7	N	3.76
77	2	A	9	A	8	25	0.04	1.81				45	62	39	56	0.26	0.19	0.22	5.85	4.31	6.89	4.68	0	0.00	1.00	1.02	1.02	2	5	N	9.01
77	2	A	6	A	32	49	0.07	1.92				49	66	55	72	0.23	0.19	0.26	5.70	5.16	6.32	4.61	0	0.00	1.00	1.17	1.17	1	5	N	8.87
79	0	D	0	D	41	58	0.15	6.05						87	104		0.51			6.97			1	0.14	0.00	0.00	0.14		8	N	8.55
92	1	A	3	A	30	54	0.09	1.07				33	57	55	79	0.13	0.26	0.17	3.88	4.22	5.91	4.17	0	0.00	1.00	0.57	0.57	1	6	N	4.18
90	1	A	2	A	8	32	0.01							49	73		0.08			2.14			0	0.00	0.00	0.00			1	N	4.89
79	5	A	9	A	20	37	0.11	1.18				26	43	42	59	0.07	0.32	0.11	4.28	3.23	4.60	3.04	0	0.00	1.00	4.66	4.66	5	4	N	10.17
81	1	A	5	A	46	63	0.21	4.95						41	58		0.18			4.52			0	0.00	0.00	0.00			3	N	8.86
82	2	A	4	A	23	40	0.04	1.26						36	53		0.07			2.26			0	0.00	0.00	0.00			3	N	8.36
83	1	D	6	D	24	41	0.22	2.01						40	57		0.43			3.97			0	0.00	1.00	0.46	0.46		4	N	7.91
72	0	A	5	A	37	64	0.12	2.33						33	60		0.10			2.03			0	0.00	0.00	0.00			2	N	11.96
72	1	A	7	A	30	57	0.16	1.46						36	63		0.21			1.81			0	0.00	0.00	0.00			2	Y	11.81
68	2	A	17	A	35	48	0.13	5.17				40	63	64	77	0.16	0.36	0.14	5.08	8.31	5.56	4.20	1	1.21	1.00	0.29	1.50	2	3	N	14.38
68	4	A	17	A	27	40	0.18	7.01				43	66	35	48	0.17	0.26	0.24	5.11	7.35	7.54	4.17	1	0.57	1.00	2.60	3.17	3	3	N	14.37
68	10	A	17	A	23	36	0.09	4.43						11	24		0.05			4.03			0	0.00	1.00	0.29	0.29		0	N	14.36
69	4	A	8	A	44	57	0.23	7.86				30	43	58	71	0.06	0.22	0.08	3.97	6.95	6.68	4.69	1	1.20	1.00	2.70	3.90	4	6	N	14.09
69	3	A	8	A	0	13	0.02	1.59						32	45		0.10			3.17			0	0.00	0.00	0.00			5	N	14.08
70	1	A	3	A	20	33	0.08	1.40				14	27	31	44	0.02	0.15	0.04	1.71	2.10	4.49		0	0.00	0.00	0.00		0	3	N	13.50
70	0	A	6	A	12	25	0.02	1.48				30	53	38	51	0.09	0.07	0.14	2.13	3.13	4.82		0	0.00	0.00	0.00		0	3	N	13.36
70	2	A	19	A	32	48	0.06	2.05				25	51	34	50	0.07	0.06	0.16	2.98	2.56	6.47		0	0.00	1.00	1.32	1.32	0	5	N	13.06
71	1	A	5	A	28	44	0.04	1.23				33	59	38	54	0.11	0.07	0.20	2.98	2.43	5.64	3.75	0	0.00	0.00	0.00		1	5	N	13.28
73	1	A	10	A	22	38	0.04	1.58						42	58		0.11			2.93			0	0.00	1.00	0.99	0.99		4	N	11.68
73	3	A	7	A	12	28	0.02	1.47						45	61		0.11			3.67			0	0.00	1.00	1.70	1.70		4	N	11.49
74	1	A	7	A	14	30	0.02	0.85						51	67		0.13			3.60			0	0.00	1.00	0.90	0.90		5	N	10.59
75	2	A	6	A	1	17	0.01	0.96						46	62		0.13			4.45			0	0.00	1.00	1.48	1.48		7	N	10.43
71	1	A	8	A	18	34	0.05	4.99						47	63		0.09			4.84			1	0.16	0.00	0.00	0.16		6	N	12.62
74	1	A	3	A	27	43	0.03	1.01						48	64		0.09			2.56			0	0.00	1.00	0.46	0.46		2	N	13.09
75	2	A	8	A	82	99	0.87	6.42						61	78		0.10			6.56			1	0.76	1.00	0.31	1.07		8	N	12.47
71	4	A	38	A	28	44	0.02	1.15						31	47		0.02			1.24			0	0.00	0.00	0.00			6	N	13.28
71	6	A	38	A	48	64	0.22	4.85						82	98		0.51			5.27			0	0.00	0.00	0.00			4	N	13.28
71	5	A	38	A	13	29	0.05	3.03						55	71		0.29			5.41			0	0.00	0.00	0.00			5	N	13.28
71	1	A	38	A	26	42	0.10	3.50						33	49		0.15			3.72			0	0.00	0.00	0.00			4	N	13.28
71	2	A	2	A	11	37	0.07	2.24						85	111		0.72			4.51			0	0.00	0.00	0.00			3	N	13.28
83	1	A	6	A	20	37	0.03	0.79						39	56		0.08			1.59			0	0.00	1.00	0.10	0.10		3	N	6.11
83	6	A	12	A	17	34	0.04	1.01						39	56		0.16			2.63			0	0.00	0.00	0.00			5	N	6.06
73	1	A	12	A	21	37	0.04	1.95						31	47		0.07			2.15			0	0.00	0.00	0.00			1	N	14.10
73	3	A	12	A	43	59	0.34	9.21						56	72		0.46			10.01			1	0.49	0.00	0.00	0.49		4	N	14.10
70	1	A	5	A	20	33	0.03	1.54				30	43	45	58	0.02	0.13	0.04	4.27	4.48	5.07		0	0.00	0.00	0.00		0	3	Y	16.48
74	2	A	9	A	10	26	0.06	1.98						29	45		0.16			2.51			0	0.00	0.00	0.00			1	N	10.66
73	1	A	5	A	7	23	0.02	2.32						31	47		0.07			3.06			0	0.00	0.00	0.00			1	Y	11.57
76	1	A	4	A	17	34	0.02	1.41						44	61		0.08			2.58			0	0.00	0.00	0.00			1	N	9.80
77	1	A	8	A	56	73	0.03	7.65						66	83		0.06			5.99			1	0.33	0.00	0.00	0.33		7	N	9.29
78	2	A	8	A	39	60	0.12	2.54						52	73		0.19			3.74			0	0.00	0.00	0.00			2	N	8.53
91	3	A	22	A	32	56	0.24	4.74						77	101		0.56			6.26			1	0.33	0.00	0.00	0.33		8	N	4.43
72	1	A	4	A	9	25	0.02	1.10						24	40		0.05			1.60			0	0.00	0.00	0.00			1	N	12.01
68	1	A	5	A	22	35	0.03	1.82				25	38	54	67	0.04	0.14	0.04	2.74	4.54	3.67		0	0.00	0.00	0.00		0	4	N	14.40
85	1	A	4	A	12	36	0.03	0.70						40	64		0.15			1.89			0	0.00	0.00	0.00			2	N	5.48
75	1	A	1	A	6	22	0.01	0.55						33	49		0.04			1.44			0	0.00	0.00	0.00			1	Y	10.21
79	0	A	12	A	40	57	0.01	5.49						34	51		0.00			4.97			1	0.18	0.00	0.00	0.18		6	N	8.27
79	1	A	12	A	32	49	0.00	3.13						27	44		0.00			4.44			0	0.00	0.00	0.00			6	N	8.27
69	2	A	5	A	54	67	0.33	4.55				54	67	73	86	0.17	0.50	0.20	5.46	4.42	8.00	5.46	1	0.73	0.00	0.00	0.73	1	8	N	17.40
71	2	A	9	A	18	34	0.03	1.49						70	86		0.31			3.83			0	0.00	0.00	0.00			5	Y	15.53
71	1	A	11	A	51	67	0.15	3.44						66	82		0.28			3.84			0	0.00	0.00	0.00			5	N	15.53
75	3	A	4	A	42	58	0.08	4.00						57	73		0.15			5.09			1	0.65	0.00	0.00	0.65		4	N	13.05
77	3	A	12	D	65	82	0.42	6.33						83	100		0.59			6.02			1	2.39	0.00	0.00	2.39		10	N	11.52
93	0	A	3	A	37	61	0.22	2.95				16	40	34	58	0.06	0.20	0.05	1.93	2.72	4.39		1	0.17	0.00	0.00	0.17	0	2	Y	4.01
94	2	A	4	A	21	45	0.07	0.47						41	65		0.18			1.44			0	0.00	0.00	0.00			1	N	3.63
94	2	A	11	A	25	65	0.09	0.45						79	119		0.49			2.60			0	0.00	0.00	0.00			6	N	3.71
94	3	A	3	A	29	53	0.11	0.61						36	60		0.15			0.98			0	0.00	0.00	0.00			0	N	3.61
71	2	A	8	A	14	41	0.17	0.70						57	84		0.64			3.11			0	0.00	0.00	0.00			1	N	12.62
71	3	A	3	A	25	52	0.12	1.00						46	73		0.45			4.18			0	0.00	0.00	0.00			1	N	12.62
80	1	A	6	A	32	49	0.12	3.42						43	60		0.18			4.35			0	0.00	0.00	0.00			1	N	9.84
75	1	A	3	A	21	38	0.03	1.30						31	48		0.05			1.50			0	0.00	0.00	0.00			2	N	10.01
69	1	A	6	A	15	28	0.00	3.61						64	77		0.04			6.02			1	0.29	1.00	0.24	0.53		5	N	14.16
70	1	A	7	A	44	71	0.07	2.96				35	62	35	62	0.13	0.05	0.14	1.83	2.12	6.65		0	0.00	0.00	0.00		0	2	N	13.15
74	2	A	4	A	6	22	0.01	0.36						14	30		0.02			0.71			0	0.00	0.00	0.00			1	N	10.84
74	1	A	4	A	32	48	0.00	5.48						30	46		0.00			3.61			1	0.22	0.00	0.00	0.22		7	N	10.79
93	1	A	12	A	15	39	0.05	0.74						60	84		0.30			3.20			0	0.00	0.00	0.00			5	Y	3.81
93	1	A	12	A	29	53	0.09	1.78						48	72		0.20			3.29			0	0.00	0.00	0.00			1	N	3.81
93	1	A	12	A	19	43	0.03	1.05						46	70		0.12			2.57			0	0.00	0.00	0.00			1	N	3.80
86	1	A	7	A	13	37	0.04	1.20				24	48	29	53	0.07	0.10	0.14	4.77	1.62	5.39		0	0.00	1.00	0.41	0.41	0	1	N	5.13
85	2	A	19	A	27	44	0.10	4.18						39	56		0.20			4.80			1	0.06	0.00	0.00	0.06		3	N	7.00
85	4	A	7	A	67	84	0.45	6.93						73	90		0.50			6.81			1	0.41	0.00	0.00	0.41		8	N	6.97
73	1	A	3	A	25	41	0.03	1.17						49	65		0.11			2.82			0	0.00	1.00	0.06	0.06		0	N	11.20
69	0	A	1	A	13	39	0.05	1.01				23	46	31	57	0.03	0.12	0.10	1.60	1.48	5.01		0	0.00	0.00	0.00		0	4	Y	16.68
78	1	A	15	A	19	36	0.07	3.23				18	35	25	42	0.05	0.10	0.06	2.84	3.35	4.30		0	0.00	0.00	0.00		0	3	N	8.37
71	1	A	1	A	6	33	0.01							20	47		0.02			0.45			0	0.00	0.00	0.00			1	N	16.26
69	1	A	3	A	25	38	0.03	1.89				24	37	27	40	0.04	0.03	0.05	2.88	1.66	5.50	3.57	0	0.00	0.00	0.00		2	2	N	16.97
76	7	A	10	A	16	33	0.03	1.32						33	50		0.09			2.29			0	0.00	1.00	5.67	5.67		4	N	12.07
82	1	A	2	A	22	39	0.06	1.22						42	59		0.15			2.27			0	0.00	0.00	0.00			1	N	8.42
92	1	D	1	D	133	157	0.92	3.72						172	196		0.98			2.22			1	0.73	0.00	0.00	0.73		19	N	3.44
70	1	A	5	A	12	25	0.00	3.18						32	45		0.00			4.66			1	0.42	0.00	0.00	0.42		5	N	13.60
90	1	A	6	A	22	46	0.07	0.80						36	60		0.14			1.29			0	0.00	0.00	0.00			1	N	3.97
75	2	A	7	A	68	84	0.28	5.40						65	81		0.26			5.39			0	0.00	0.00	0.00			9	N	10.41
76	4	A	6	A	57	74	0.26	5.50						78	95		0.46			6.49			1	1.91	0.00	0.00	1.91		8	N	9.89
79	2	A	7	A	40	57	0.13	2.26						76	93		0.42			4.99			0	0.00	1.00	0.36	0.36		10	N	8.10
79	1	A	9	A	39	56	0.14	2.08						67	84		0.35			4.28			0	0.00	1.00	0.61	0.61		8	N	7.95
79	3	A	9	A	21	38	0.06	2.39						107	124		0.79			4.14			0	0.00	1.00	0.21	0.21		9	N	7.95
78	5	A	8	A	28	45	0.12	5.62						63	80		0.40			8.08			1	3.26	0.00	0.00	3.26		7	N	8.43
78	2	A	8	A	0	17	0.02	1.99						15	32		0.05			2.65			0	0.00	0.00	0.00			0	Y	8.42
72	2	A	4	A	23	39	0.04	1.58						34	50		0.08			1.90			0	0.00	0.00	0.00			1	N	11.78
81	1	A	3	D	37	54	0.20	3.58						80	97		0.59			5.40			1	1.20	0.00	0.00	1.20		8	N	7.24
75	0	A	3	A	15	31	0.03	3.61						23	39		0.04			3.84			0	0.00	0.00	0.00			3	N	10.21
75	1	A	5	A	30	47	0.07	1.67				39	56	37	54	0.08	0.09	0.09	2.07	0.95	3.95		0	0.00	0.00	0.00		0	3	N	10.19
78	3	A	8	A	21	38	0.06	3.22						51	68		0.25			6.13			0	0.00	0.00	0.00			6	N	8.55
96	3	A	10	D	43	67	0.37	6.01						88	112		0.77			6.78			1	1.66	0.00	0.00	1.66		6	N	3.29
79	3	A	4	A	25	42	0.06	1.41						30	47		0.09			1.82			0	0.00	1.00	2.25	2.25		6	N	7.93
88	2	A	12	D	39	63	0.15	1.68				53	77	75	99	0.34	0.39	0.42	3.16	2.02	6.90		0	0.00	0.00	0.00		0	5	N	5.62
88	2	A	12	D	27	51	0.13	2.49				71	95	79	103	0.64	0.58	0.71	5.64	4.58	8.20		0	0.00	0.00	0.00		0	11	N	5.61
88	1	A	4	A	11	35	0.02							21	45		0.03			0.30			0	0.00	0.00	0.00			1	N	5.65
71	1	A	15	A	35	51	0.05	3.27						26	42		0.03			2.92			0	0.00	0.00	0.00			3	N	13.28
71	2	A	15	A	32	48	0.07	3.81						36	52		0.08			4.08			0	0.00	1.00	0.03	0.03		4	N	13.28
73	2	A	5	A	37	53	0.03	2.02						41	57		0.04			2.81			0	0.00	0.00	0.00			2	N	11.19
73	1	A	4	A	32	48	0.04	1.56						32	48		0.04			1.56			0	0.00	0.00	0.00			2	N	11.14
78	2	A	4	A	37	54	0.07	1.38						40	57		0.08			2.59			0	0.00	0.00	0.00			5	N	10.62
79	1	A	6	A	31	48	0.08	1.60						24	41		0.06			1.45			0	0.00	0.00	0.00			1	N	10.24
78	2	A	5	A	22	39	0.01	0.30						32	49		0.02			0.52			0	0.00	0.00	0.00			1	N	8.55
79	2	A	4	A	0	17	0.01	0.51						29	46		0.09			3.29			0	0.00	0.00	0.00			2	Y	8.07
69	5	A	15	A	57	70	0.24	7.50				93	106	85	98	0.52	0.66	0.62	8.34	9.07	7.43	3.45	1	2.65	0.00	0.00	2.65	2	8	N	13.78
75	2	A	4	A	21	38	0.02	0.90						42	59		0.07			1.98			0	0.00	0.00	0.00			1	N	12.63
76	3	A	11	A	30	47	0.00	5.53						46	63		0.01			6.84			1	0.31	0.00	0.00	0.31		5	N	9.83
74	4	A	13	A	42	58	0.11	2.81				37	63	61	77	0.17	0.22	0.14	3.86	5.27	5.30	2.99	0	0.00	1.00	3.26	3.26	2	5	N	13.34
74	3	A	13	A	54	70	0.51	5.78				46	62	57	73	0.21	0.55	0.25	6.81	5.88	8.34	5.13	0	0.00	1.00	2.49	2.49	2	5	N	13.33
74	2	A	3	A	22	38	0.04	1.83				35	51	43	59	0.11	0.10	0.10	2.02	2.98	5.15	2.95	0	0.00	1.00	1.21	1.21	2	4	N	13.29
74	2	A	3	A	0	16	0.01	1.56						9	25		0.02			1.96			0	0.00	1.00	1.33	1.33		0	N	13.29
75	1	A	7	A	30	47	0.07	2.04				47	64	44	61	0.20	0.14	0.29	3.32	3.54	7.07	4.14	0	0.00	1.00	0.34	0.34	1	3	N	12.63
76	1	A	4	A	44	61	0.14	2.77				40	57	58	75	0.07	0.22	0.14	1.71	3.71	6.44	3.91	0	0.00	1.00	0.39	0.39	1	2	N	12.28
76	3	A	10	A	31	48	0.06	3.63				59	86	57	74	0.23	0.21	0.34	2.82	5.50	7.99	4.80	1	0.94	1.00	0.68	1.61	2	4	N	12.18
77	1	A	7	A	24	41	0.06	3.64						58	75		0.28			5.74			1	0.40	0.00	0.00	0.40		3	N	11.18
78	2	A	4	D	52	69	0.20	4.14						70	87		0.34			4.54			0	0.00	1.00	1.21	1.21		5	N	10.95
76	2	A	3	A	16	33	0.02	1.07						42	59		0.08			2.30			0	0.00	0.00	0.00			1	N	9.56
81	2	A	4	A	0	17	0.01							34	51		0.12			2.84			0	0.00	0.00	0.00			2	Y	7.21
89	2	A	9	A	28	65	0.01	3.08						36	73		0.01			3.45			1	0.47	0.00	0.00	0.47		8	N	4.31
75	1	A	6	A	47	63	0.11	5.25						50	66		0.13			5.49			0	0.00	0.00	0.00			6	N	10.38
78	3	A	5	A	15	32	0.03	1.19						38	55		0.12			2.05			0	0.00	0.00	0.00			5	N	8.47
78	2	A	3	A	21	38	0.05	1.40						63	80		0.27			3.72			0	0.00	0.00	0.00			5	N	8.46
78	1	A	2	A	9	26	0.02	0.98						32	49		0.09			1.68			0	0.00	0.00	0.00			4	Y	8.56
90	4	A	8	A	45	69	0.24	4.29						129	153		0.92			4.06			1	1.98	1.00	0.21	2.19		15	N	4.80
85	1	A	4	A	25	53	0.18	0.98				3	20	38	66	0.01	0.31	0.04	1.28	1.59	4.25		0	0.00	0.00	0.00		0	2	N	5.48
94	3	A	3	A	28	63	0.26	0.08						55	90		0.57			2.99			0	0.00	1.00	2.04	2.04		5	N	3.00
82	1	A	1	A	14	31	0.02	0.71						28	45		0.05			1.06			0	0.00	0.00	0.00			1	Y	6.60
75	4	A	15	A	11	28	0.03	1.14						54	71		0.19			3.55			0	0.00	0.00	0.00			3	N	10.09
75	5	A	15	A	49	66	0.23	4.67						68	85		0.40			5.75			1	0.67	1.00	1.02	1.69		5	N	10.08
76	1	A	4	A	45	62	0.20	6.60						62	79		0.33			7.54			1	0.47	1.00	0.06	0.53		7	N	9.63
77	1	A	9	A	26	43	0.11	5.13						55	72		0.20			6.40			1	0.23	0.00	0.00	0.23		7	N	9.31
77	1	A	9	A	13	30	0.04	2.55						59	76		0.31			5.06			0	0.00	0.00	0.00			7	N	9.30
78	2	A	3	D	20	37	0.05	1.39						29	46		0.08			1.55			0	0.00	0.00	0.00			2	Y	8.78
80	0	A	6	A	0	30	0.02	0.18						19	49		0.04			0.98			0	0.00	0.00	0.00			0	Y	7.38
80	3	A	6	A	27	57	0.06	1.82						45	75		0.13			3.09			0	0.00	0.00	0.00			1	N	7.38
71	2	A	9	A	30	46	0.06	1.73				41	57	50	66	0.09	0.16	0.06	3.39	4.85	4.28		0	0.00	0.00	0.00		0	5	N	15.19
72	1	A	12	A	26	42	0.02	1.17				23	39	37	53	0.01	0.03	0.01	1.02	1.68	2.53		0	0.00	0.00	0.00		0	1	N	15.04
73	1	A	8	A	30	46	0.06	2.10						48	64		0.14			3.97			0	0.00	0.00	0.00			4	N	11.09
76	1	A	2	A	27	44	0.06	1.56						25	42		0.06			1.53			0	0.00	0.00	0.00			0	Y	9.44
77	1	A	7	A	38	55	0.11	2.11						45	62		0.15			2.80			0	0.00	0.00	0.00			2	N	8.87
77	1	A	25	D	34	51	0.09	2.10						55	72		0.21			3.82			0	0.00	0.00	0.00			4	N	8.86
77	2	A	25	D	37	54	0.15	3.36						70	87		0.41			4.54			0	0.00	0.00	0.00			7	N	8.86
77	1	A	25	D	30	47	0.13	3.06						49	66		0.26			4.62			0	0.00	0.00	0.00			3	N	8.85
77	13	D	25	D	77	94	0.59	7.08						98	115		0.88			8.99			1	12.63	0.00	0.00	12.63		13	N	8.85
90	1	A	4	A	14	38	0.04	0.60						32	56		0.11			1.08			0	0.00	0.00	0.00			2	Y	4.00
75	1	A	5	A	18	35	0.04	1.42						22	39		0.05			1.53			0	0.00	0.00	0.00			1	N	10.17
78	4	A	8	A	54	71	0.25	5.31						61	78		0.31			6.34			1	1.09	1.00	0.05	1.15		10	N	8.75
79	2	A	6	A	41	58	0.13	2.37						59	76		0.25			4.27			0	0.00	0.00	0.00			9	N	8.27
92	2	A	10	A	23	47	0.06	1.88						56	80		0.25			3.94			0	0.00	0.00	0.00			4	N	4.20
74	2	A	4	A	40	56	0.12	2.39						58	74		0.23			4.95			0	0.00	1.00	1.49	1.49		5	N	13.11
89	1	A	5	A	6	30	0.04	1.07						34	58		0.17			2.02			0	0.00	0.00	0.00			2	N	5.24
76	1	A	2	A	21	38	0.04	3.83						25	42		0.05			3.89			0	0.00	0.00	0.00			1	N	9.57
69	1	A	3	A	39	52	0.15	2.62						51	64		0.23			3.71			0	0.00	0.00	0.00			3	Y	17.11
76	1	D	1	D	28	45	0.07	1.61						68	85		0.34			3.75			0	0.00	0.00	0.00			8	Y	12.41
69	2	A	10	A	0	13	0.00	3.07						88	101		0.98			6.76			1	0.39	1.00	0.31	0.71		4	N	14.26
88	2	A	2	A	42	66	0.16	2.26						43	67		0.17			2.36			0	0.00	0.00	0.00			3	N	5.66
72	7	A	19	A	24	40	0.04	4.85				32	48	38	54	0.06	0.17	0.05	4.29	6.85	6.15	3.95	1	2.02	0.00	0.00	2.02	2	8	N	15.09
72	3	A	12	A	41	57	0.10	4.22				63	79	84	100	0.27	0.38	0.35	5.51	5.34	8.10	3.38	1	0.08	0.00	0.00	0.08	1	7	N	14.87
75	1	A	1	A	21	38	0.02	1.20						58	75		0.13			3.41			0	0.00	0.00	0.00			2	N	12.66
93	1	A	1	A	15	39	0.05	0.34				29	53	32	56	0.06	0.12	0.09	1.48	0.78	2.36		0	0.00	0.00	0.00		0	1	N	3.82
94	1	D	1	D	50	74	0.35	4.07						83	107		0.66			4.82			1	0.78	0.00	0.00	0.78		10	N	3.12
75	1	A	8	A	37	54	0.08	3.02				40	57	51	68	0.10	0.14	0.05	2.20	4.29	3.85		0	0.00	0.00	0.00		0	7	N	9.97
85	2	A	10	A	21	45	0.05	1.24						50	74		0.18			3.03			0	0.00	0.00	0.00			4	Y	5.35
74	1	A	7	A	39	65	0.06	2.78						63	89		0.16			4.09			0	0.00	1.00	0.20	0.20		8	N	11.00
80	2	A	3	A	0	17	0.02	0.45						33	50		0.10			1.60			0	0.00	0.00	0.00			2	Y	7.34
95	0	A	3	A		24	0.01								24		0.01						0	0.00	0.00	0.00				Y	2.89
95	1	A	3	A	32	56	0.07	1.00						35	59		0.09			1.19			0	0.00	0.00	0.00			1	N	2.89
92	5	A	9	A	47	71	0.23	4.54						87	111		0.60			5.74			1	2.53	0.00	0.00	2.53		12	N	4.18
86	2	A	7	A	42	66	0.02	4.45						64	88		0.09			7.57			1	1.44	0.00	0.00	1.44		9	N	5.30
86	1	A	7	A	27	51	0.12	2.52						53	77		0.33			5.40			0	0.00	0.00	0.00			5	N	5.30
78	4	A	10	A	54	81	0.60	4.76						58	85		0.65			6.02			0	0.00	0.00	0.00			7	N	8.54
75	0	A	5	A	31	47	0.07	1.73						24	40		0.05			1.58			0	0.00	0.00	0.00			0	N	12.83
78	2	D	2	D	79	96	0.56	5.64						131	148		0.91			4.67			1	1.66	1.00	0.09	1.75		17	N	10.62
69	1	A	14	A	24	37	0.03	1.40						21	34		0.02			1.35			0	0.00	0.00	0.00			1	N	13.95
69	3	A	14	A	36	49	0.05	2.65						55	68		0.10			4.70			0	0.00	0.00	0.00			6	N	13.94
90	7	A	9	A	41	65	0.13	2.82						46	70		0.16			3.32			0	0.00	1.00	1.95	1.95		5	N	4.19
78	1	A	3	A	36	53	0.04	2.13						47	64		0.07			3.18			1	0.22	0.00	0.00	0.22		2	N	8.55
82	5	A	16	A	103	120	0.58	4.34						107	124		0.61			4.20			1	2.74	1.00	0.75	3.49		15	N	6.78
83	2	A	12	A	43	60	0.01	4.87						68	85		0.07			5.97			1	0.14	0.00	0.00	0.14		9	N	6.44
84	1	A	1	A	4	21	0.01							29	46		0.05			0.64			0	0.00	0.00	0.00			4	N	5.79
79	1	A	5	A	29	46	0.05	3.21						41	58		0.19			5.84			1	0.09	0.00	0.00	0.09		5	N	10.40
71	1	A	8	A	21	37	0.05	3.63						25	41		0.06			3.69			0	0.00	0.00	0.00			2	N	12.37
75	2	A	5	A	0	16	0.01	0.70						33	49		0.08			1.85			0	0.00	0.00	0.00			1	Y	13.00
82	5	D	5	D	20	37	0.05	1.23						22	39		0.05			1.28			1	2.01	0.00	0.00	2.01		1	N	8.69
76	2	A	13	A	48	65	0.32	7.25						38	55		0.12			4.50			1	0.71	0.00	0.00	0.71		7	N	12.12
77	1	A	7	A	29	46	0.06	1.84						53	70		0.15			3.70			0	0.00	0.00	0.00			3	N	11.36
78	1	A	5	A	61	78	0.22	4.16						61	78		0.22			4.16			0	0.00	0.00	0.00			5	N	10.92
77	1	A	11	A	6	23	0.02	0.89				36	53	27	44	0.09	0.07	0.09	2.89	1.90	3.62		0	0.00	0.00	0.00		0	2	N	11.21
77	1	A	11	A	49	66	0.25	7.72				39	56	46	63	0.05	0.13	0.13	6.13	5.64	7.86	3.35	1	0.10	0.00	0.00	0.10	1	5	N	11.20
78	3	A	5	A	32	49	0.08	5.12				43	60	63	80	0.08	0.13	0.01	3.88	5.65	4.69	2.47	1	0.26	0.00	0.00	0.26	1	5	N	10.92
77	1	A	4	A	18	35	0.05	2.82						39	56		0.15			3.68			0	0.00	0.00	0.00			6	N	9.23
81	3	A	3	A	35	52	0.11	1.95						58	75		0.24			3.73			0	0.00	0.00	0.00			5	N	8.99
81	2	A	13	A	32	49	0.06	1.18						62	79		0.18			3.25			0	0.00	0.00	0.00			8	N	8.99
81	1	A	13	A	60	77	0.29	6.20						62	79		0.34			6.18			1	0.80	0.00	0.00	0.80		5	N	8.98
81	1	A	13	A	58	75	0.36	4.99						70	87		0.50			6.40			0	0.00	1.00	0.19	0.19		5	N	8.97
81	2	A	8	A	43	60	0.10	2.20						69	86		0.27			4.88			0	0.00	0.00	0.00			6	N	8.96
81	2	A	6	A	83	100	0.56	6.89						77	94		0.35			5.22			1	1.04	0.00	0.00	1.04		11	N	8.78
76	2	A	7	A	11	41	0.05	0.83						49	79		0.30			2.90			0	0.00	0.00	0.00			8	N	9.37
70	5	A	14	A	52	65	0.02	7.91						80	93		0.46			6.15			1	2.58	0.00	0.00	2.58		12	N	13.95
70	4	A	11	D	19	35	0.03	1.52						33	49		0.08			1.84			0	0.00	0.00	0.00			2	N	13.28
70	1	A	11	D	10	26	0.03	2.53						30	46		0.09			3.11			0	0.00	0.00	0.00			2	N	13.28
93	2	A	7	A	14	48	0.03					29	63	37	71	0.12	0.11	0.22	2.39	0.30	6.04		0	0.00	0.00	0.00		0	2	N	4.00
73	1	A	14	A	41	57	0.16	6.14						34	50		0.12			5.53			1	0.14	0.00	0.00	0.14		7	N	11.36
73	1	A	14	A	14	30	0.12	6.39						78	94		0.55			7.96			1	0.18	0.00	0.00	0.18		8	N	11.35
71	0	A	0	A	15	31	0.03	1.41						23	39		0.04			1.65			0	0.00	0.00	0.00			0	N	15.18
72	0	A	0	A	13	29	0.02	1.40						19	35		0.03			1.62			0	0.00	0.00	0.00			1	Y	15.09
75	2	A	13	A	36	53	0.01	5.96						62	79		0.10			5.95			1	0.72	0.00	0.00	0.72		12	N	12.60
75	1	A	1	A	15	31	0.02	2.77						30	46		0.05			3.12			0	0.00	0.00	0.00			1	N	12.82
74	2	A	5	A	8	24	0.02	2.49						41	57		0.12			3.96			0	0.00	1.00	1.64	1.64		6	N	11.02
76	1	A	3	A	47	64	0.15	3.06						48	65		0.16			3.73			0	0.00	1.00	0.02	0.02		7	N	9.78
98	1	A	3	A	22	46	0.08	0.22						51	75		0.29			2.55			0	0.00	0.00	0.00			4	Y	2.79
79	3	A	10	A	27	44	0.07	1.48						51	68		0.19			3.88			0	0.00	1.00	2.45	2.45		8	N	8.26
77	9	A	37	A	64	81	0.36	5.04						84	101		0.54			4.70			0	0.00	0.00	0.00			9	N	11.73
77	8	A	37	A	87	104	0.71	4.75						87	104		0.71			4.75			1	3.82	1.00	0.25	4.07		10	N	11.71
94	2	A	8	A	59	83	0.30	3.42						79	103		0.50			3.31			0	0.00	0.00	0.00			6	N	3.89
87	1	A	2	A	20	44	0.04	2.25						40	64		0.11			3.15			0	0.00	0.00	0.00			1	Y	5.82
81	1	A	6	A	57	74	0.03	6.99						44	61		0.01			6.08			1	0.36	0.00	0.00	0.36		6	N	6.90
85	1	A	3	A	6	30	0.02	0.46						74	98		0.39			3.32			0	0.00	0.00	0.00			4	Y	5.36
86	1	A	9	A	21	45	0.06	1.01						51	75		0.22			2.87			0	0.00	0.00	0.00			9	N	5.27
68	1	A	1	A	19	32	0.02	1.10						35	48		0.04			1.58			0	0.00	1.00	0.25	0.25		1	N	14.41
69	1	A	1	A	23	36	0.02	1.25						38	51		0.05			1.89			0	0.00	0.00	0.00			5	N	14.24
87	1	A	3	A	32	56	0.18	3.41						52	76		0.35			5.10			0	0.00	0.00	0.00			3	N	6.20
91	1	A	4	A	24	48	0.08	0.76						49	73		0.22			2.43			0	0.00	1.00	0.48	0.48		2	N	4.56
89	1	A	3	D	24	59	0.12	0.70						70	105		0.54			4.26			0	0.00	0.00	0.00			4	N	5.39
93	2	A	8	D	41	65	0.26	3.73						74	98		0.62			5.08			1	1.94	0.00	0.00	1.94		7	N	3.24
77	6	A	11	A	87	104	0.55	6.75						97	114		0.64			6.40			1	4.28	0.00	0.00	4.28		10	N	11.62
89	1	A	5	A	18	42	0.04	0.84						28	52		0.08			1.04			0	0.00	0.00	0.00			3	N	5.19
95	1	A	2	D	38	62	0.16	2.43						61	85		0.33			4.04			0	0.00	0.00	0.00			3	N	3.52
89	4	A	8	D	18	55	0.05	0.47						29	66		0.09			0.69			1	0.01	0.00	0.00	0.01		1	Y	4.28
89	3	D	8	D	21	58	0.23	3.85						87	124		0.93			9.10			1	2.40	0.00	0.00	2.40		13	N	4.28
86	2	A	5	A	38	62	0.14	1.99				19	43	41	65	0.05	0.16	0.09	1.83	2.26	5.17		0	0.00	0.00	0.00		0	2	N	6.24
67	5	A	19	A	59	72	0.28	7.68				53	66	62	75	0.07	0.30	0.14	5.05	7.53	8.21	3.70	1	1.28	1.00	0.07	1.35	1	6	N	15.10
71	1	A	4	A	22	38	0.04	1.93						32	48		0.07			2.15			0	0.00	0.00	0.00			3	N	12.53
76	1	A	8	A	38	55	0.07	2.14						37	54		0.07			2.05			0	0.00	0.00	0.00			1	Y	9.77
76	2	A	9	A	39	56	0.16	3.98						39	56		0.08			2.19			0	0.00	0.00	0.00			3	N	9.54
76	1	A	7	A	14	31	0.03	1.23						37	54		0.11			2.06			0	0.00	0.00	0.00			4	N	9.44
80	2	A	8	A	32	49	0.04	1.57				51	68	69	86	0.13	0.18	0.07	2.01	3.76	4.34		0	0.00	0.00	0.00		0	7	N	7.77
72	4	A	7	A	13	29	0.02	1.29						35	51		0.08			2.00			0	0.00	0.00	0.00			1	N	15.12
83	2	D	6	D	21	38	0.11	5.39						134	151		0.92			5.94			1	1.32	0.00	0.00	1.32		12	N	7.95
68	1	A	1	A	0	13	0.01	2.12						39	52		0.06			3.75			0	0.00	0.00	0.00			4	N	14.72
73	0	A	1	A	0	16	0.01							0	16		0.01						0	0.00	0.00	0.00			0	Y	11.24
73	1	A	1	A	15	31	0.02	3.53						24	40		0.03			3.76			0	0.00	0.00	0.00			1	Y	11.53
78	1	A	5	A	30	47	0.11	2.22						52	69		0.26			4.80			0	0.00	0.00	0.00			5	N	8.45
73	5	A	11	A	32	48	0.05	2.14						40	56		0.09			4.20			0	0.00	1.00	0.26	0.26		5	N	14.11
86	1	A	3	A	15	39	0.04	1.17				30	54	47	71	0.06	0.17	0.06	1.01	2.49	3.37		0	0.00	0.00	0.00		0	3	N	6.42
75	1	A	4	A	27	43	0.08	3.46						40	56		0.14			4.24			0	0.00	0.00	0.00			1	N	12.96
79	1	A	4	A	6	23	0.03	1.52						32	49		0.12			2.35			0	0.00	0.00	0.00			1	N	10.25
85	1	A	4	A	4	21	0.02	0.39						28	45		0.09			1.17			0	0.00	0.00	0.00			2	N	6.92
89	1	A	2	A	33	57	0.07	0.84						35	59		0.08			0.97			0	0.00	0.00	0.00			2	N	4.21
93	3	A	11	A	22	46	0.10	1.35						61	85		0.43			3.60			0	0.00	0.00	0.00			3	N	3.81
77	3	A	15	A	14	31	0.03	1.20						48	65		0.17			2.98			0	0.00	0.00	0.00			5	N	11.22
82	1	A	4	A	14	31	0.01	1.27						50	67		0.08			3.29			0	0.00	0.00	0.00			2	N	6.70
85	1	A	10	A	19	43	0.05	0.97				18	42	15	39	0.05	0.04	0.08	2.36	0.83	6.67		0	0.00	0.00	0.00		0	0	N	6.70
85	3	A	10	A	25	49	0.05	4.55						70	94		0.26			6.43			1	0.65	0.00	0.00	0.65		4	N	6.70
87	2	A	18	A	31	55	0.11	1.63						34	58		0.13			1.79			0	0.00	0.00	0.00			1	N	6.44
87	1	A	18	A	12	36	0.05	3.49						34	58		0.15			4.15			0	0.00	0.00	0.00			1	N	6.44
88	1	A	1	D	29	53	0.12	2.55						59	83		0.35			4.63			1	0.52	0.00	0.00	0.52		5	N	5.53
92	1	A	6	A	22	46	0.08	1.08				28	52	37	61	0.08	0.17	0.06	2.11	1.64	2.92		0	0.00	0.00	0.00		0	2	Y	4.31
93	1	A	2	A	25	49	0.09	0.60						36	60		0.15			1.04			0	0.00	0.00	0.00			1	Y	3.89
90	1	A	36	D	47	71	0.31	4.68				51	75	60	84	0.38	0.43	0.53	5.14	5.40	8.43		0	0.00	0.00	0.00		0	3	N	4.97
90	7	A	36	D	38	62	0.23	3.00				64	88	65	89	0.41	0.56	0.55	7.76	6.07	7.43		0	0.00	1.00	1.51	1.51	0	5	N	4.96
90	1	A	36	D	11	35	0.08	2.25				52	76	60	84	0.47	0.52	0.55	6.15	6.37	9.03	5.46	0	0.00	1.00	0.27	0.27	2	4	N	4.94
90	1	D	36	D	26	50	0.18	2.71				121	145	101	125	0.95	0.87	0.95	11.54	4.75	7.22	3.99	0	0.00	1.00	0.33	0.33	1	11	N	4.94
75	1	A	4	A	10	27	0.01	0.97				25	42	44	61	0.04	0.09	0.04	4.79	4.03	3.23		0	0.00	0.00	0.00		0	6	Y	10.12
77	3	A	10	A	12	29	0.04	3.02						68	85		0.37			6.73			1	0.95	0.00	0.00	0.95		6	N	9.08
78	1	A	3	A	25	42	0.03	1.13						24	41		0.03			1.12			0	0.00	0.00	0.00			1	N	8.35
80	3	A	10	A	48	65	0.31	7.64						47	64		0.30			7.55			1	0.09	0.00	0.00	0.09		6	N	7.43
81	0	A	3	A	11	28	0.03	0.89						24	41		0.06			1.31			0	0.00	0.00	0.00			2	N	6.99
84	2	A	17	D	60	77	0.28	3.67						56	73		0.25			3.54			0	0.00	0.00	0.00			7	N	6.03
84	1	D	17	D	29	46	0.16	2.91						78	95		0.63			6.15			0	0.00	1.00	0.60	0.60		9	N	6.01
68	1	A	3	A	6	19	0.01	0.98						20	33		0.03			1.54			0	0.00	1.00	0.17	0.17		0	N	14.64
83	1	A	2	A	15	32	0.03	1.64						37	54		0.11			2.43			0	0.00	0.00	0.00			1	N	6.09
87	2	A	5	A	30	54	0.09	1.18						54	78		0.24			3.22			0	0.00	0.00	0.00			7	N	4.89
96	1	A	7	A	33	57	0.14	0.70						46	70		0.22			1.86			0	0.00	1.00	0.35	0.35		2	N	3.26
96	1	A	5	A	24	48	0.08	0.47						42	66		0.19			1.48			0	0.00	1.00	0.33	0.33		2	N	3.25
88	1	A	2	A	15	39	0.03	2.08						31	55		0.07			2.47			0	0.00	0.00	0.00			1	N	4.45
92	2	A	14	A	15	39	0.05	1.15						63	87		0.34			3.66			0	0.00	0.00	0.00			2	N	3.49
95	1	A	5	A	13	37	0.02							41	65		0.09			1.04			0	0.00	0.00	0.00			2	N	3.34
76	1	A	2	A	28	56	0.04	0.72						41	69		0.07			1.58			0	0.00	0.00	0.00			3	N	9.63
97	2	A	3	A	15	39	0.05	0.08						46	70		0.24			2.47			0	0.00	0.00	0.00			3	N	2.93
98	1	A	14	D	15	39	0.09	1.14						54	78		0.46			4.43			0	0.00	1.00	0.54	0.54		5	N	2.83
68	1	A	1	A	12	25	0.01	0.85						17	30		0.01			1.06			0	0.00	0.00	0.00			2	N	17.82
70	1	A	2	A	16	32	0.03	2.70						31	47		0.06			3.06			0	0.00	0.00	0.00			0	N	16.26
74	3	A	9	A	16	32	0.04	3.21						50	66		0.20			5.17			0	0.00	0.00	0.00			2	N	10.89
74	1	A	9	A	29	45	0.10	3.09						46	62		0.20			4.58			0	0.00	0.00	0.00			2	N	10.88
74	1	A	1	A	38	54	0.06	1.83						31	47		0.04			1.35			0	0.00	0.00	0.00			2	N	10.76
75	5	A	12	A	32	49	0.04	3.41						41	58		0.06			4.13			1	0.06	0.00	0.00	0.06		2	N	10.08
94	4	A	9	A	12	36	0.02	0.29				25	49	43	67	0.06	0.12	0.12	1.50	1.77	4.23		0	0.00	1.00	0.09	0.09	0	3	N	3.76
94	1	A	4	A	21	45	0.04	0.56				30	54	43	67	0.09	0.12	0.16	1.61	1.73	4.33		0	0.00	0.00	0.00		0	1	N	3.75
80	1	A	13	D	6	23	0.02	0.72						32	49		0.09			1.55			0	0.00	0.00	0.00			1	Y	7.47
73	2	A	11	A	59	75	0.25	5.24				49	65	70	86	0.22	0.33	0.24	4.26	5.20	7.59	5.24	0	0.00	1.00	1.92	1.92	2	8	N	11.14
69	2	A	7	A	18	31	0.04	4.62				75	88	51	64	0.41	0.33	0.50	7.74	9.23	8.73	5.97	1	0.83	0.00	0.00	0.83	2	4	N	17.01
77	1	A	6	A	38	55	0.15	2.00						42	59		0.18			2.39			0	0.00	0.00	0.00			4	N	11.61
77	5	A	10	A	26	43	0.16	5.14						66	83		0.38			5.88			1	3.93	0.00	0.00	3.93		6	N	11.23
70	5	A	10	A	8	24	0.02	2.89						45	61		0.15			4.83			0	0.00	0.00	0.00			5	N	16.26
71	1	A	2	A	51	67	0.11	5.20						41	57		0.07			4.30			1	0.48	0.00	0.00	0.48		7	N	15.88
92	1	A	12	A	45	69	0.20	3.73				45	69	55	79	0.23	0.27	0.18	3.02	4.45	4.15		0	0.00	0.00	0.00		0	4	N	3.50
92	5	A	6	A	6	30	0.04	1.84						52	76		0.32			4.33			0	0.00	0.00	0.00			3	N	3.35
93	0	A	5	A	28	52	0.14	2.88				26	50	44	68	0.12	0.27	0.27	3.15	4.04	6.47	3.23	0	0.00	0.00	0.00		1	2	N	3.28
75	4	A	6	A	32	49	0.10	3.58						68	85		0.37			6.58			1	1.33	1.00	1.55	2.89		7	N	10.01
78	1	A	8	A	29	46	0.08	1.95						46	63		0.18			4.65			0	0.00	0.00	0.00			3	N	8.48
78	7	A	8	A	7	24	0.03	1.43						12	29		0.04			1.65			0	0.00	1.00	0.97	0.97		1	Y	8.48
90	2	A	3	A	15	39	0.03	0.85						56	80		0.22			3.18			0	0.00	0.00	0.00			2	N	4.72
92	9	A	14	A	34	58	0.17	5.09						72	96		0.51			7.06			0	0.00	1.00	0.21	0.21		8	N	4.18
93	1	A	3	A	29	53	0.10	0.72						40	64		0.17			1.45			0	0.00	0.00	0.00			1	N	4.03
94	1	A	2	A	21	45	0.07	0.47						37	61		0.16			1.07			0	0.00	0.00	0.00			2	N	3.58
78	3	A	5	A	18	35	0.03	3.07						43	60		0.19			6.12			1	0.24	1.00	0.61	0.85		8	N	10.88
72	1	A	4	A	31	47	0.02	1.60						24	40		0.02			1.46			0	0.00	0.00	0.00			1	N	11.81
84	1	A	4	A	15	43	0.14	1.02						33	61		0.32			1.51			0	0.00	1.00	0.05	0.05		1	N	7.28
89	4	A	10	A	21	45	0.05	5.96						55	79		0.21			8.05			1	2.80	0.00	0.00	2.80		5	N	4.19
80	3	A	6	A	36	53	0.01	5.33						54	71		0.07			7.13			1	1.08	0.00	0.00	1.08		8	N	9.37
82	1	A	3	A	22	39	0.03	1.30				27	44	62	79	0.05	0.18	0.05	1.73	3.59	3.29		0	0.00	0.00	0.00		0	1	N	6.66
92	2	A	4	A	14	38	0.06	2.24						51	75		0.33			4.28			1	0.31	0.00	0.00	0.31		5	N	3.53
73	4	A	9	A	57	84	0.31	7.28						49	76		0.24			6.83			1	0.96	0.00	0.00	0.96		6	N	11.53
70	1	A	6	A	30	43	0.09	4.74						62	75		0.19			5.90			1	0.50	0.00	0.00	0.50		6	N	17.01
75	10	A	17	D	26	42	0.07	4.24						58	74		0.26			6.95			1	7.70	1.00	0.28	7.98		9	N	12.75
74	0	A	21	A	0	16	0.02	2.79						0	16		0.02			2.79			0	0.00	0.00	0.00				N	10.72
74	1	A	21	A	22	38	0.04	2.36						32	48		0.08			3.53			0	0.00	0.00	0.00			4	N	10.72
74	7	A	21	A	24	40	0.08	3.11						37	53		0.16			3.65			0	0.00	0.00	0.00			1	N	10.72
76	2	A	2	A	14	31	0.03	1.27						34	51		0.09			1.87			0	0.00	0.00	0.00			1	Y	9.87
76	1	A	8	A	39	56	0.08	3.97						57	74		0.16			5.30			1	0.62	0.00	0.00	0.62		10	N	9.76
78	0	D	0	D	30	47	0.12	1.92						93	110		0.69			4.75			0	0.00	1.00	0.40	0.40		10	N	8.75
94	2	A	6	A	23	58	0.15	1.61						52	87		0.62			5.29			0	0.00	0.00	0.00			2	N	3.73
80	1	A	8	A	34	51	0.18	5.58						59	76		0.26			5.60			1	0.65	0.00	0.00	0.65		7	N	9.63
80	1	A	2	A	22	39	0.04	1.77						28	45		0.05			1.86			0	0.00	0.00	0.00			1	N	7.53
78	5	D	5	D	36	53	0.14	3.73						72	89		0.43			6.48			1	3.97	1.00	0.03	4.00		8	N	10.64
76	2	A	7	A	20	37	0.06	4.67						37	54		0.16			6.48			1	0.86	0.00	0.00	0.86		7	N	12.31
76	3	A	7	A	20	37	0.02	1.27						51	68		0.10			3.16			0	0.00	0.00	0.00			4	N	9.37
77	1	D	2	D	15	32	0.04	2.22						52	69		0.20			4.35			0	0.00	0.00	0.00			6	N	9.34
68	1	A	6	A	45	58	0.16	6.81				27	40	44	57	0.01	0.15	0.06	2.16	6.20	6.11		1	0.15	0.00	0.00	0.15	0	4	N	14.51
71	1	A	3	A	33	49	0.03	0.49						34	50		0.03			0.55			0	0.00	0.00	0.00			4	N	12.45
72	0	A	0	A	21	37	0.01	0.67						34	50		0.02			1.03			0	0.00	0.00	0.00			1	Y	11.85
71	1	A	7	A	47	63	0.10	3.97						33	49		0.05			2.71			0	0.00	1.00	0.07	0.07		4	N	12.62
74	1	A	3	A	7	23	0.01	0.80						29	45		0.04			1.47			0	0.00	0.00	0.00			0	N	10.88
84	2	A	20	A	73	90	0.29	7.98						83	100		0.91			5.86			1	0.51	0.00	0.00	0.51		11	N	7.27
84	5	A	20	A	29	46	0.19	5.79						51	68		0.58			8.53			1	3.90	0.00	0.00	3.90		7	N	7.27
91	1	A	3	A	25	49	0.08	0.79						39	63		0.16			1.62			0	0.00	1.00	0.16	0.16		2	N	4.60
87	0	D	0	D	26	63	0.16	2.34						78	115		0.65			4.41			0	0.00	0.00	0.00			7	N	5.12
88	0	A	4	A	6	30	0.04	1.09						30	54		0.14			1.84			0	0.00	0.00	0.00			1	N	4.64
79	4	A	8	A	22	39	0.04	1.66						48	65		0.14			3.23			0	0.00	1.00	3.05	3.05		5	N	8.17
76	1	D	3	D	18	35	0.05	2.05						49	66		0.23			5.40			0	0.00	0.00	0.00			3	N	11.94
92	0	A	9	D	29	53	0.25	3.34						80	104		0.79			5.20			1	0.04	0.00	0.00	0.04		10	N	3.38
92	5	A	9	D	41	65	0.39	4.78						74	98		0.85			9.04			1	3.67	0.00	0.00	3.67		8	N	3.38
85	6	D	6	D	48	83	0.34	5.47						66	101		0.69			7.92			1	4.92	0.00	0.00	4.92		6	N	5.32
91	1	A	6	A	25	49	0.05	0.44						35	59		0.08			0.81			0	0.00	0.00	0.00			1	N	4.42
67	4	A	12	A	83	112	0.50	7.98				95	108	97	126	0.25	0.46	0.27	7.46	5.64	6.01	2.86	1	0.70	0.00	0.00	0.70	2	14	N	15.29
69	13	A	16	A	37	66	0.07	2.39				27	40	49	78	0.05	0.12	0.11	2.44	3.25	5.67		0	0.00	1.00	3.93	3.93	0	10	N	14.09
69	1	A	4	A	31	60	0.06	1.59				52	75	50	79	0.16	0.13	0.31	2.70	3.19	6.89		0	0.00	0.00	0.00		0	7	N	13.99
69	2	A	3	A	29	58	0.05	1.55				69	82	59	88	0.23	0.19	0.37	4.04	4.37	7.38		0	0.00	0.00	0.00		0	11	N	13.95
69	1	A	9	A	23	52	0.04	1.44				36	65	56	85	0.18	0.17	0.26	1.99	3.88	5.54		0	0.00	0.00	0.00		0	8	N	13.95
73	1	A	3	A	13	29	0.03	1.27						18	34		0.03			1.46			0	0.00	0.00	0.00			1	Y	13.96
92	1	A	1	A	32	56	0.04							33	57		0.04			0.04			0	0.00	0.00	0.00			2	Y	3.54
73	2	A	6	A	46	62	0.16	4.87						62	78		0.26			5.72			0	0.00	0.00	0.00			4	N	11.64
74	2	A	4	A	38	54	0.07	2.10						44	60		0.09			2.69			0	0.00	0.00	0.00			4	N	10.77
74	2	A	4	A	32	48	0.05	1.62						30	46		0.04			1.54			0	0.00	1.00	0.75	0.75		1	N	10.71
75	4	A	9	A	16	33	0.04	1.96						79	96		0.43			4.27			0	0.00	0.00	0.00			6	N	9.98
76	1	D	29	D	65	82	0.51	5.01						76	93		0.61			4.90			0	0.00	1.00	0.29	0.29		14	N	9.87
77	3	A	10	A	21	48	0.14	3.59						17	44		0.22			5.76			1	1.98	0.00	0.00	1.98		4	N	9.05
75	1	A	7	A	74	91	0.18	8.19						80	97		0.55			6.15			1	0.39	0.00	0.00	0.39		9	N	10.12
75	1	A	1	A	15	32	0.02	1.05						37	54		0.06			1.84			0	0.00	0.00	0.00			1	N	10.09
80	1	A	3	A	5	22	0.01	0.13						42	59		0.08			1.84			0	0.00	0.00	0.00			1	N	9.72
85	1	A	17	A	12	36	0.03	0.70						28	52		0.08			1.14			0	0.00	0.00	0.00			1	N	5.41
85	4	A	17	A	28	52	0.01	6.09						82	106		0.84			6.13			1	2.55	0.00	0.00	2.55		9	N	5.40
[truncated: 162,858 more rows]
